# Supplementary material for: Crystal structure of N 1-phenyl-N 4-[(E)-(pyren-1-yl)methyl­idene]benzene-1,4-di­amine
Source: Acta Crystallogr E Crystallogr Commun. 2015 Feb 7;71(Pt 3):261–3. doi: 10.1107/S2056989015001814 (PMC4350710; doi:10.1107/S2056989015001814)
Supplement: Supplementary file 1 [file e-71-00261-sup1.cif]

##############################################################################
#                                                                            #
# This CIF contains the data in a paper accepted for publication in          #
# Acta Crystallographica Section E. It conforms to the requirements of       #
# Notes for Authors for Acta Crystallographica Section E, and has been       #
# peer reviewed under the auspices of the IUCr Commission on Journals.       #
#                                                                            #
# Full details of the Crystallographic Information File format               #
# are given in the paper "The Crystallographic Information File (CIF):       #
# a New Standard Archive File for Crystallography" by S. R. Hall, F. H.      #
# Allen and I. D. Brown [Acta Cryst. (1991), A47, 655-685].                  #
#                                                                            #
# The current version of the core CIF dictionary is obtainable from          #
# ftp://ftp.iucr.org/pub/cif_core.dic.                                       #
#                                                                            #
# Software is freely available for graphical display of the structure(s)     #
# in this CIF. For information consult the CIF software page                 #
# http://www.iucr.org/resources/cif/software.                                #
#                                                                            #
# This file may be used for bona fide research purposes within the           #
# scientific community so long as proper attribution is given to the journal # 
# article from which it was obtained.                                        #
#                                                                            #
##############################################################################
data_global
_audit_creation_method     'SHELXL97 (Sheldrick, 2008)'
_journal_date_recd_electronic     2015-01-22
_journal_date_accepted     2015-01-27
_journal_name_full     'Acta Crystallographica, Section E'
_journal_year     2015
_journal_volume     71
_journal_issue      3
_journal_page_first     261
_journal_page_last     263
_journal_paper_category     GO
_journal_paper_doi     10.1107/S2056989015001814
_journal_coeditor_code     SU5072
_publ_contact_author_name     'Dr Elena V. Prisyazhnaya'
_publ_contact_author_address
;
Department of Chemistry
Kyiv National University of Construction and Architecture
Povitroflotsky Avenue 31
03680 Kiev
Ukraine
;
_publ_contact_author_email     'eprisyazhnaya@ukr.net'
_publ_contact_author_fax     ?
_publ_contact_author_phone     ?
_publ_section_title
;\
Crystal structure of
<i>N</i>^1^-phenyl-<i>N</i>^4^-[(<i>E</i>)-(pyren-1-yl)methylidene]benzene-1,\
4-diamine
;
loop_
    _publ_author_name
    _publ_author_footnote
    _publ_author_address
    'Faizi, Md. Serajul Haque' .
;
Department of Chemistry,
Indian Institute of Technology Kanpur,
Kanpur, UP 208 016
India
;
    'Prisyazhnaya, Elena V.' .
;
Department of Chemistry
Kyiv National University of Construction and Architecture
Povitroflotsky Avenue 31
03680 Kiev
Ukraine
;
_publ_section_synopsis
;
The title compound is non-planar, with the mean plane of the pyrene ring system
and the terminal <i>N</i>-phenyl ring being inclined to the central
<i>p</i>-phenylenediamine ring by 29.34(4) and 43.43(7)\%, respectively. In
the crystal, molecules are linked by a number of weak N---H...\p, C---H...\p
and \p--\p interactions [inter-centroid distances = 3.5569(11)--3.708(1) \%A],
forming slabs lying parallel to (30\=4).
;
data_I
_database_code_depnum_ccdc_archive 'CCDC 1045835'
_audit_creation_method     SHELXL-97
_chemical_name_systematic
;\
<i>N</i>^1^-Phenyl-<i>N</i>^4^-[(<i>E</i>)-(pyren-1-yl)methylidene]benzene-\
1,4-diamine
;
_chemical_name_common     PPBD
_chemical_formula_moiety     'C29 H20 N2'
_chemical_formula_sum     'C29 H20 N2'
_chemical_formula_iupac     'C29 H20 N2'
_chemical_formula_weight     396.47
_chemical_melting_point     ?
_symmetry_cell_setting     monoclinic
_symmetry_space_group_name_H-M     'P 21/c'
_symmetry_space_group_name_Hall     '-P 2ybc'
loop_
    _symmetry_equiv_pos_as_xyz
    'x, y, z'
    '-x, y+1/2, -z+1/2'
    '-x, -y, -z'
    'x, -y-1/2, z-1/2'
_cell_length_a     13.0433(6)
_cell_length_b     12.2700(5)
_cell_length_c     13.4981(7)
_cell_angle_alpha     90.00
_cell_angle_beta     114.269(2)
_cell_angle_gamma     90.00
_cell_volume     1969.34(16)
_cell_formula_units_Z     4
_cell_measurement_reflns_used     4765
_cell_measurement_theta_min     2.47
_cell_measurement_theta_max     28.11
_cell_measurement_temperature     100(2)
_exptl_crystal_description     block
_exptl_crystal_colour     yellow
_exptl_crystal_size_max     0.18
_exptl_crystal_size_mid     0.14
_exptl_crystal_size_min     0.12
_exptl_crystal_density_diffrn     1.337
_exptl_crystal_density_meas     ?
_exptl_crystal_density_method     'not measured'
_exptl_crystal_F_000     832
_exptl_absorpt_coefficient_mu     0.078
_exptl_absorpt_correction_type     multi-scan
_exptl_absorpt_process_details
;
(SADABS; Sheldrick, 2004)
;
_exptl_absorpt_correction_T_min     0.9861
_exptl_absorpt_correction_T_max     0.9907
_exptl_special_details     ?
_diffrn_ambient_temperature     100(2)
_diffrn_radiation_type     MoK\a
_diffrn_radiation_wavelength     0.71073
_diffrn_radiation_monochromator     graphite
_diffrn_measurement_device_type     'Bruker APEXII CCD'
_diffrn_measurement_method     '\f and \w scans'
_diffrn_detector_area_resol_mean     ?
_diffrn_reflns_number     19561
_diffrn_reflns_av_R_equivalents     0.0581
_diffrn_reflns_av_sigmaI/netI     0.0679
_diffrn_reflns_theta_min     2.39
_diffrn_reflns_theta_max     28.33
_diffrn_reflns_theta_full     28.33
_diffrn_measured_fraction_theta_max     0.996
_diffrn_measured_fraction_theta_full     0.996
_diffrn_reflns_limit_h_min     -13
_diffrn_reflns_limit_h_max     17
_diffrn_reflns_limit_k_min     -15
_diffrn_reflns_limit_k_max     16
_diffrn_reflns_limit_l_min     -18
_diffrn_reflns_limit_l_max     17
_diffrn_standards_number     0
_diffrn_standards_interval_count     ?
_diffrn_standards_interval_time     ?
_diffrn_standards_decay_%     ?
_refine_special_details
;
Refinement of <i>F</i>^2^ against ALL reflections. The weighted <i>R</i>-factor
<i>wR</i> and goodness of fit <i>S</i> are based on <i>F</i>^2^, conventional
<i>R</i>-factors <i>R</i> are based on <i>F</i>, with <i>F</i> set to zero for
negative <i>F</i>^2^. The threshold expression of <i>F</i>^2^ >
\s(<i>F</i>^2^) is used only for calculating <i>R</i>-factors(gt) <i>etc</i>.
and is not relevant to the choice of reflections for refinement.
<i>R</i>-factors based on <i>F</i>^2^ are statistically about twice as large
as those based on <i>F</i>, and <i>R</i>- factors based on ALL data will be
even larger.
;
_reflns_number_total     4882
_reflns_number_gt     3015
_reflns_threshold_expression     I>2sigma(I)
_refine_ls_structure_factor_coef     Fsqd
_refine_ls_matrix_type     full
_refine_ls_R_factor_all     0.1123
_refine_ls_R_factor_gt     0.0562
_refine_ls_wR_factor_gt     0.1150
_refine_ls_wR_factor_ref     0.1357
_refine_ls_goodness_of_fit_ref     1.019
_refine_ls_restrained_S_all     1.019
_refine_ls_number_reflns     4882
_refine_ls_number_parameters     360
_refine_ls_number_restraints     0
_refine_ls_hydrogen_treatment     refall
_refine_ls_weighting_scheme     calc
_refine_ls_weighting_details
         'calc w=1/[\s^2^(Fo^2^)+(0.0618P)^2^+0.3614P] where P=(Fo^2^+2Fc^2^)/3'
_atom_sites_solution_hydrogens     geom
_atom_sites_solution_primary     direct
_atom_sites_solution_secondary     difmap
_refine_ls_shift/su_max     0.000
_refine_ls_shift/su_mean     0.000
_refine_diff_density_max     0.269
_refine_diff_density_min     -0.314
_refine_ls_extinction_method     none
_refine_ls_extinction_coef     ?
loop_
    _atom_type_symbol
    _atom_type_description
    _atom_type_scat_dispersion_real
    _atom_type_scat_dispersion_imag
    _atom_type_scat_source
    C C 0.0033 0.0016 'International Tables Vol C Tables 4.2.6.8 and 6.1.1.4'
    H H 0.0000 0.0000 'International Tables Vol C Tables 4.2.6.8 and 6.1.1.4'
    N N 0.0061 0.0033 'International Tables Vol C Tables 4.2.6.8 and 6.1.1.4'
_computing_data_collection
;
SMART (Bruker, 2003)
;
_computing_cell_refinement
;
SAINT (Bruker, 2003)
;
_computing_data_reduction
;
SAINT (Bruker, 2003)
;
_computing_structure_solution
;
SIR97 (Altomare <i>et al.</i>, 1999)
;
_computing_structure_refinement
;
SHELXL97 (Sheldrick, 2015)
;
_computing_molecular_graphics
;
DIAMOND (Brandenberg & Putz, 2006) and Mercury (Macrae <i>et al.</i>,
2008)
;
_computing_publication_material
;
SHELXL97 (Sheldrick, 2015) and PLATON (Spek, 2009)
;
loop_
    _atom_site_type_symbol
    _atom_site_label
    _atom_site_fract_x
    _atom_site_fract_y
    _atom_site_fract_z
    _atom_site_U_iso_or_equiv
    _atom_site_adp_type
    _atom_site_calc_flag
    _atom_site_refinement_flags
    _atom_site_occupancy
    _atom_site_symmetry_multiplicity
    _atom_site_disorder_assembly
    _atom_site_disorder_group
    N N2 0.81481(12) 0.07101(12) 0.38507(11) 0.0234(4) Uani d . 1 1 . .
    C C27 0.53428(14) 0.02897(14) 0.16435(13) 0.0185(4) Uani d . 1 1 . .
    C C17 0.49949(14) -0.16939(14) 0.13951(13) 0.0209(4) Uani d . 1 1 . .
    C C29 0.35640(14) -0.04116(14) 0.02242(13) 0.0185(4) Uani d . 1 1 . .
    C C14 0.64048(14) 0.00667(14) 0.24975(13) 0.0192(4) Uani d . 1 1 . .
    C C20 0.28576(14) -0.13001(14) -0.03213(13) 0.0209(4) Uani d . 1 1 . .
    C C15 0.67242(15) -0.10188(15) 0.27839(14) 0.0223(4) Uani d . 1 1 . .
    C C10 0.89081(14) 0.15581(14) 0.43730(13) 0.0216(4) Uani d . 1 1 . .
    C C13 0.71978(14) 0.09325(15) 0.30778(13) 0.0211(4) Uani d . 1 1 . .
    N N1 1.12616(13) 0.39778(14) 0.60829(12) 0.0289(4) Uani d . 1 1 . .
    C C6 1.28287(16) 0.47750(15) 0.75618(15) 0.0262(4) Uani d . 1 1 . .
    C C18 0.42695(15) -0.25720(15) 0.08151(15) 0.0237(4) Uani d . 1 1 . .
    C C28 0.46352(13) -0.06019(14) 0.10921(12) 0.0177(4) Uani d . 1 1 . .
    C C23 0.21349(15) 0.08409(15) -0.09503(13) 0.0223(4) Uani d . 1 1 . .
    C C25 0.39177(15) 0.15502(15) 0.04656(13) 0.0207(4) Uani d . 1 1 . .
    C C24 0.31949(14) 0.06726(14) -0.00974(13) 0.0186(4) Uani d . 1 1 . .
    C C1 1.18326(14) 0.41717(14) 0.71999(13) 0.0218(4) Uani d . 1 1 . .
    C C16 0.60457(15) -0.18739(15) 0.22482(14) 0.0227(4) Uani d . 1 1 . .
    C C21 0.18068(15) -0.10853(15) -0.11566(14) 0.0227(4) Uani d . 1 1 . .
    C C19 0.32537(15) -0.23874(15) 0.00075(15) 0.0248(4) Uani d . 1 1 . .
    C C8 1.04477(14) 0.21599(15) 0.60259(14) 0.0225(4) Uani d . 1 1 . .
    C C2 1.14291(15) 0.38326(15) 0.79601(14) 0.0218(4) Uani d . 1 1 . .
    C C26 0.49341(14) 0.13708(15) 0.12909(13) 0.0205(4) Uani d . 1 1 . .
    C C3 1.20224(16) 0.40741(15) 0.90521(14) 0.0243(4) Uani d . 1 1 . .
    C C22 0.14500(15) -0.00301(15) -0.14681(14) 0.0242(4) Uani d . 1 1 . .
    C C9 0.96797(14) 0.13737(16) 0.54378(14) 0.0224(4) Uani d . 1 1 . .
    C C4 1.30180(16) 0.46528(15) 0.94087(15) 0.0277(4) Uani d . 1 1 . .
    C C7 1.04841(14) 0.31582(15) 0.55524(14) 0.0230(4) Uani d . 1 1 . .
    C C12 0.97321(15) 0.33348(16) 0.44705(14) 0.0255(4) Uani d . 1 1 . .
    C C5 1.34123(17) 0.50082(16) 0.86574(15) 0.0288(5) Uani d . 1 1 . .
    C C11 0.89664(15) 0.25524(16) 0.38926(14) 0.0251(4) Uani d . 1 1 . .
    H H1A 1.1460(18) 0.4403(18) 0.5660(18) 0.047(7) Uiso d . 1 1 . .
    H H11 0.8478(13) 0.2685(13) 0.3158(14) 0.018(4) Uiso d . 1 1 . .
    H H15 0.7446(15) -0.1160(14) 0.3384(14) 0.023(5) Uiso d . 1 1 . .
    H H9 0.9661(14) 0.0706(15) 0.5772(14) 0.021(5) Uiso d . 1 1 . .
    H H8 1.0955(14) 0.2013(14) 0.6739(14) 0.021(5) Uiso d . 1 1 . .
    H H16 0.6282(14) -0.2600(15) 0.2463(14) 0.021(5) Uiso d . 1 1 . .
    H H6 1.3112(15) 0.5027(15) 0.7024(15) 0.030(5) Uiso d . 1 1 . .
    H H2 1.0753(15) 0.3456(14) 0.7734(13) 0.020(5) Uiso d . 1 1 . .
    H H12 0.9774(15) 0.4012(16) 0.4143(14) 0.028(5) Uiso d . 1 1 . .
    H H3 1.1711(16) 0.3855(15) 0.9576(16) 0.034(5) Uiso d . 1 1 . .
    H H26 0.5406(14) 0.1991(15) 0.1644(14) 0.021(5) Uiso d . 1 1 . .
    H H22 0.0715(15) 0.0126(14) -0.2071(14) 0.020(5) Uiso d . 1 1 . .
    H H18 0.4536(14) -0.3307(15) 0.1048(13) 0.022(5) Uiso d . 1 1 . .
    H H4 1.3450(15) 0.4810(14) 1.0175(15) 0.029(5) Uiso d . 1 1 . .
    H H23 0.1887(15) 0.1603(15) -0.1163(14) 0.026(5) Uiso d . 1 1 . .
    H H5 1.4111(17) 0.5434(16) 0.8905(16) 0.041(6) Uiso d . 1 1 . .
    H H21 0.1325(14) -0.1709(14) -0.1498(13) 0.018(4) Uiso d . 1 1 . .
    H H19 0.2740(15) -0.2977(15) -0.0384(15) 0.030(5) Uiso d . 1 1 . .
    H H13 0.6979(14) 0.1714(15) 0.2880(14) 0.024(5) Uiso d . 1 1 . .
    H H25 0.3679(14) 0.2288(15) 0.0244(14) 0.022(5) Uiso d . 1 1 . .
loop_
    _atom_site_aniso_label
    _atom_site_aniso_U_11
    _atom_site_aniso_U_22
    _atom_site_aniso_U_33
    _atom_site_aniso_U_12
    _atom_site_aniso_U_13
    _atom_site_aniso_U_23
    N2 0.0218(8) 0.0270(9) 0.0196(7) -0.0022(7) 0.0067(6) -0.0027(6)
    C27 0.0209(9) 0.0220(10) 0.0159(8) 0.0004(7) 0.0110(7) -0.0008(7)
    C17 0.0223(9) 0.0228(10) 0.0225(9) 0.0006(8) 0.0142(8) 0.0022(7)
    C29 0.0200(9) 0.0212(10) 0.0184(8) -0.0007(7) 0.0119(7) -0.0010(7)
    C14 0.0199(9) 0.0241(10) 0.0161(8) 0.0012(7) 0.0099(7) -0.0009(7)
    C20 0.0212(9) 0.0233(10) 0.0222(9) -0.0035(8) 0.0131(7) -0.0016(7)
    C15 0.0207(9) 0.0289(11) 0.0177(9) 0.0035(8) 0.0084(7) 0.0027(8)
    C10 0.0176(9) 0.0247(10) 0.0227(9) 0.0010(8) 0.0087(7) -0.0021(7)
    C13 0.0223(9) 0.0237(10) 0.0191(8) 0.0021(8) 0.0103(7) -0.0016(7)
    N1 0.0320(9) 0.0360(10) 0.0192(8) -0.0125(8) 0.0109(7) -0.0018(7)
    C6 0.0296(10) 0.0274(11) 0.0268(9) -0.0048(9) 0.0170(8) -0.0038(8)
    C18 0.0284(10) 0.0182(10) 0.0294(9) -0.0011(8) 0.0168(8) 0.0022(8)
    C28 0.0198(9) 0.0203(10) 0.0164(8) 0.0002(7) 0.0111(7) 0.0004(7)
    C23 0.0236(9) 0.0247(10) 0.0194(9) 0.0042(8) 0.0095(7) 0.0025(8)
    C25 0.0252(9) 0.0185(10) 0.0205(9) 0.0038(8) 0.0115(8) 0.0006(7)
    C24 0.0201(9) 0.0223(10) 0.0166(8) -0.0005(8) 0.0108(7) -0.0016(7)
    C1 0.0224(9) 0.0218(10) 0.0206(8) 0.0015(8) 0.0081(7) -0.0006(7)
    C16 0.0259(10) 0.0198(10) 0.0242(9) 0.0032(8) 0.0122(8) 0.0055(8)
    C21 0.0210(9) 0.0273(11) 0.0221(9) -0.0059(8) 0.0112(8) -0.0052(8)
    C19 0.0267(10) 0.0217(10) 0.0304(10) -0.0070(9) 0.0163(8) -0.0041(8)
    C8 0.0186(9) 0.0290(11) 0.0181(9) 0.0043(8) 0.0057(7) -0.0007(8)
    C2 0.0192(9) 0.0209(10) 0.0243(9) 0.0017(8) 0.0080(8) 0.0002(7)
    C26 0.0235(9) 0.0191(10) 0.0199(9) -0.0018(8) 0.0100(8) -0.0027(7)
    C3 0.0295(10) 0.0214(10) 0.0240(9) 0.0037(8) 0.0131(8) 0.0007(8)
    C22 0.0194(9) 0.0331(11) 0.0190(9) -0.0004(8) 0.0069(7) -0.0008(8)
    C9 0.0216(9) 0.0223(10) 0.0228(9) 0.0027(8) 0.0086(8) 0.0005(8)
    C4 0.0317(11) 0.0263(11) 0.0201(9) 0.0004(9) 0.0057(8) -0.0055(8)
    C7 0.0214(9) 0.0294(11) 0.0206(8) -0.0029(8) 0.0109(7) -0.0051(8)
    C12 0.0264(10) 0.0286(11) 0.0227(9) -0.0009(9) 0.0113(8) 0.0024(8)
    C5 0.0262(10) 0.0277(11) 0.0306(10) -0.0054(9) 0.0097(9) -0.0091(8)
    C11 0.0212(9) 0.0345(11) 0.0169(8) -0.0004(9) 0.0052(7) -0.0002(8)
_geom_special_details
;
All e.s.d.'s (except the e.s.d. in the dihedral angle between two l.s. planes)
are estimated using the full covariance matrix. The cell e.s.d.'s are taken
into account individually in the estimation of e.s.d.'s in distances, angles
and torsion angles; correlations between e.s.d.'s in cell parameters are only
used when they are defined by crystal symmetry. An approximate (isotropic)
treatment of cell e.s.d.'s is used for estimating e.s.d.'s involving l.s.
planes.
;
loop_
    _geom_bond_atom_site_label_1
    _geom_bond_atom_site_label_2
    _geom_bond_site_symmetry_2
    _geom_bond_distance
    _geom_bond_publ_flag
    N2 C13 . 1.279(2) ?
    N2 C10 . 1.410(2) ?
    C27 C14 . 1.418(2) ?
    C27 C28 . 1.428(2) ?
    C27 C26 . 1.436(2) ?
    C17 C16 . 1.399(2) ?
    C17 C28 . 1.423(2) ?
    C17 C18 . 1.435(2) ?
    C29 C24 . 1.421(2) ?
    C29 C20 . 1.422(2) ?
    C29 C28 . 1.426(2) ?
    C14 C15 . 1.402(2) ?
    C14 C13 . 1.465(2) ?
    C20 C21 . 1.396(2) ?
    C20 C19 . 1.434(3) ?
    C15 C16 . 1.371(3) ?
    C15 H15 . 0.972(17) ?
    C10 C9 . 1.393(2) ?
    C10 C11 . 1.398(3) ?
    C13 H13 . 1.004(18) ?
    N1 C7 . 1.398(2) ?
    N1 C1 . 1.401(2) ?
    N1 H1A . 0.89(2) ?
    C6 C5 . 1.387(3) ?
    C6 C1 . 1.397(2) ?
    C6 H6 . 0.990(19) ?
    C18 C19 . 1.344(2) ?
    C18 H18 . 0.971(18) ?
    C23 C22 . 1.384(3) ?
    C23 C24 . 1.404(2) ?
    C23 H23 . 0.992(18) ?
    C25 C26 . 1.354(2) ?
    C25 C24 . 1.427(2) ?
    C25 H25 . 0.964(18) ?
    C1 C2 . 1.395(2) ?
    C16 H16 . 0.949(18) ?
    C21 C22 . 1.382(3) ?
    C21 H21 . 0.977(17) ?
    C19 H19 . 0.980(19) ?
    C8 C9 . 1.382(2) ?
    C8 C7 . 1.391(3) ?
    C8 H8 . 0.934(17) ?
    C2 C3 . 1.386(2) ?
    C2 H2 . 0.928(18) ?
    C26 H26 . 0.972(18) ?
    C3 C4 . 1.381(3) ?
    C3 H3 . 0.99(2) ?
    C22 H22 . 0.988(17) ?
    C9 H9 . 0.941(18) ?
    C4 C5 . 1.383(3) ?
    C4 H4 . 0.972(18) ?
    C7 C12 . 1.401(2) ?
    C12 C11 . 1.374(3) ?
    C12 H12 . 0.954(19) ?
    C5 H5 . 0.98(2) ?
    C11 H11 . 0.947(16) ?
loop_
    _geom_angle_atom_site_label_1
    _geom_angle_atom_site_label_2
    _geom_angle_atom_site_label_3
    _geom_angle_site_symmetry_1
    _geom_angle_site_symmetry_3
    _geom_angle
    _geom_angle_publ_flag
    C13 N2 C10 . . 119.79(15) ?
    C14 C27 C28 . . 118.84(15) ?
    C14 C27 C26 . . 123.60(16) ?
    C28 C27 C26 . . 117.57(15) ?
    C16 C17 C28 . . 118.76(16) ?
    C16 C17 C18 . . 122.26(16) ?
    C28 C17 C18 . . 118.98(15) ?
    C24 C29 C20 . . 119.58(15) ?
    C24 C29 C28 . . 119.93(15) ?
    C20 C29 C28 . . 120.49(16) ?
    C15 C14 C27 . . 119.20(16) ?
    C15 C14 C13 . . 118.50(15) ?
    C27 C14 C13 . . 122.28(16) ?
    C21 C20 C29 . . 119.05(16) ?
    C21 C20 C19 . . 122.34(16) ?
    C29 C20 C19 . . 118.61(16) ?
    C16 C15 C14 . . 121.83(16) ?
    C16 C15 H15 . . 119.8(10) ?
    C14 C15 H15 . . 118.4(10) ?
    C9 C10 C11 . . 117.78(16) ?
    C9 C10 N2 . . 117.22(16) ?
    C11 C10 N2 . . 124.96(15) ?
    N2 C13 C14 . . 121.06(17) ?
    N2 C13 H13 . . 119.6(10) ?
    C14 C13 H13 . . 119.3(10) ?
    C7 N1 C1 . . 128.77(17) ?
    C7 N1 H1A . . 115.8(14) ?
    C1 N1 H1A . . 115.2(14) ?
    C5 C6 C1 . . 120.40(18) ?
    C5 C6 H6 . . 120.7(11) ?
    C1 C6 H6 . . 118.9(11) ?
    C19 C18 C17 . . 121.66(18) ?
    C19 C18 H18 . . 121.4(10) ?
    C17 C18 H18 . . 116.9(10) ?
    C17 C28 C27 . . 120.37(15) ?
    C17 C28 C29 . . 119.10(15) ?
    C27 C28 C29 . . 120.53(15) ?
    C22 C23 C24 . . 120.94(17) ?
    C22 C23 H23 . . 121.0(10) ?
    C24 C23 H23 . . 118.0(10) ?
    C26 C25 C24 . . 121.64(17) ?
    C26 C25 H25 . . 119.3(10) ?
    C24 C25 H25 . . 119.0(10) ?
    C23 C24 C29 . . 118.96(16) ?
    C23 C24 C25 . . 122.55(16) ?
    C29 C24 C25 . . 118.50(15) ?
    C2 C1 C6 . . 118.58(16) ?
    C2 C1 N1 . . 123.14(16) ?
    C6 C1 N1 . . 118.22(16) ?
    C15 C16 C17 . . 120.99(17) ?
    C15 C16 H16 . . 120.0(10) ?
    C17 C16 H16 . . 119.0(10) ?
    C22 C21 C20 . . 121.25(17) ?
    C22 C21 H21 . . 121.3(9) ?
    C20 C21 H21 . . 117.5(10) ?
    C18 C19 C20 . . 121.16(17) ?
    C18 C19 H19 . . 122.7(11) ?
    C20 C19 H19 . . 116.2(11) ?
    C9 C8 C7 . . 120.27(16) ?
    C9 C8 H8 . . 119.8(11) ?
    C7 C8 H8 . . 120.0(11) ?
    C3 C2 C1 . . 120.25(18) ?
    C3 C2 H2 . . 119.7(11) ?
    C1 C2 H2 . . 120.0(11) ?
    C25 C26 C27 . . 121.84(17) ?
    C25 C26 H26 . . 119.0(10) ?
    C27 C26 H26 . . 119.1(10) ?
    C4 C3 C2 . . 120.95(18) ?
    C4 C3 H3 . . 119.7(11) ?
    C2 C3 H3 . . 119.3(11) ?
    C21 C22 C23 . . 120.21(16) ?
    C21 C22 H22 . . 121.6(10) ?
    C23 C22 H22 . . 118.2(10) ?
    C8 C9 C10 . . 121.67(18) ?
    C8 C9 H9 . . 119.2(10) ?
    C10 C9 H9 . . 119.1(11) ?
    C3 C4 C5 . . 119.10(17) ?
    C3 C4 H4 . . 121.5(11) ?
    C5 C4 H4 . . 119.4(11) ?
    C8 C7 N1 . . 123.53(16) ?
    C8 C7 C12 . . 118.25(16) ?
    N1 C7 C12 . . 118.16(17) ?
    C11 C12 C7 . . 121.18(18) ?
    C11 C12 H12 . . 120.8(11) ?
    C7 C12 H12 . . 118.0(11) ?
    C4 C5 C6 . . 120.69(18) ?
    C4 C5 H5 . . 119.4(12) ?
    C6 C5 H5 . . 119.9(12) ?
    C12 C11 C10 . . 120.79(16) ?
    C12 C11 H11 . . 119.6(10) ?
    C10 C11 H11 . . 119.6(10) ?
loop_
    _geom_torsion_atom_site_label_1
    _geom_torsion_atom_site_label_2
    _geom_torsion_atom_site_label_3
    _geom_torsion_atom_site_label_4
    _geom_torsion_site_symmetry_1
    _geom_torsion_site_symmetry_2
    _geom_torsion_site_symmetry_3
    _geom_torsion_site_symmetry_4
    _geom_torsion
    _geom_torsion_publ_flag
    C28 C27 C14 C15 . . . . -0.7(2) ?
    C26 C27 C14 C15 . . . . 179.71(15) ?
    C28 C27 C14 C13 . . . . 177.73(15) ?
    C26 C27 C14 C13 . . . . -1.9(3) ?
    C24 C29 C20 C21 . . . . -0.7(2) ?
    C28 C29 C20 C21 . . . . 179.03(15) ?
    C24 C29 C20 C19 . . . . 179.20(15) ?
    C28 C29 C20 C19 . . . . -1.1(2) ?
    C27 C14 C15 C16 . . . . 1.2(3) ?
    C13 C14 C15 C16 . . . . -177.34(16) ?
    C13 N2 C10 C9 . . . . 154.37(16) ?
    C13 N2 C10 C11 . . . . -27.7(3) ?
    C10 N2 C13 C14 . . . . 178.13(15) ?
    C15 C14 C13 N2 . . . . -2.0(2) ?
    C27 C14 C13 N2 . . . . 179.52(16) ?
    C16 C17 C18 C19 . . . . 178.95(17) ?
    C28 C17 C18 C19 . . . . -1.2(3) ?
    C16 C17 C28 C27 . . . . 0.7(2) ?
    C18 C17 C28 C27 . . . . -179.21(15) ?
    C16 C17 C28 C29 . . . . -179.90(15) ?
    C18 C17 C28 C29 . . . . 0.2(2) ?
    C14 C27 C28 C17 . . . . -0.2(2) ?
    C26 C27 C28 C17 . . . . 179.41(15) ?
    C14 C27 C28 C29 . . . . -179.59(15) ?
    C26 C27 C28 C29 . . . . 0.0(2) ?
    C24 C29 C28 C17 . . . . -179.38(15) ?
    C20 C29 C28 C17 . . . . 0.9(2) ?
    C24 C29 C28 C27 . . . . 0.0(2) ?
    C20 C29 C28 C27 . . . . -179.71(15) ?
    C22 C23 C24 C29 . . . . 0.6(2) ?
    C22 C23 C24 C25 . . . . -179.12(16) ?
    C20 C29 C24 C23 . . . . 0.1(2) ?
    C28 C29 C24 C23 . . . . -179.69(15) ?
    C20 C29 C24 C25 . . . . 179.77(15) ?
    C28 C29 C24 C25 . . . . 0.0(2) ?
    C26 C25 C24 C23 . . . . 179.57(16) ?
    C26 C25 C24 C29 . . . . -0.1(2) ?
    C5 C6 C1 C2 . . . . 1.4(3) ?
    C5 C6 C1 N1 . . . . 178.65(17) ?
    C7 N1 C1 C2 . . . . -24.6(3) ?
    C7 N1 C1 C6 . . . . 158.27(18) ?
    C14 C15 C16 C17 . . . . -0.7(3) ?
    C28 C17 C16 C15 . . . . -0.3(3) ?
    C18 C17 C16 C15 . . . . 179.62(17) ?
    C29 C20 C21 C22 . . . . 0.8(3) ?
    C19 C20 C21 C22 . . . . -179.15(16) ?
    C17 C18 C19 C20 . . . . 1.0(3) ?
    C21 C20 C19 C18 . . . . -179.97(17) ?
    C29 C20 C19 C18 . . . . 0.1(3) ?
    C6 C1 C2 C3 . . . . -1.3(3) ?
    N1 C1 C2 C3 . . . . -178.42(17) ?
    C24 C25 C26 C27 . . . . 0.2(3) ?
    C14 C27 C26 C25 . . . . 179.47(16) ?
    C28 C27 C26 C25 . . . . -0.1(2) ?
    C1 C2 C3 C4 . . . . 0.1(3) ?
    C20 C21 C22 C23 . . . . -0.1(3) ?
    C24 C23 C22 C21 . . . . -0.6(3) ?
    C7 C8 C9 C10 . . . . -1.4(3) ?
    C11 C10 C9 C8 . . . . 2.9(3) ?
    N2 C10 C9 C8 . . . . -178.95(15) ?
    C2 C3 C4 C5 . . . . 1.1(3) ?
    C9 C8 C7 N1 . . . . -177.74(17) ?
    C9 C8 C7 C12 . . . . -0.5(3) ?
    C1 N1 C7 C8 . . . . -25.3(3) ?
    C1 N1 C7 C12 . . . . 157.42(18) ?
    C8 C7 C12 C11 . . . . 0.9(3) ?
    N1 C7 C12 C11 . . . . 178.29(17) ?
    C3 C4 C5 C6 . . . . -1.0(3) ?
    C1 C6 C5 C4 . . . . -0.3(3) ?
    C7 C12 C11 C10 . . . . 0.6(3) ?
    C9 C10 C11 C12 . . . . -2.5(3) ?
    N2 C10 C11 C12 . . . . 179.53(17) ?
loop_
    _geom_hbond_atom_site_label_D
    _geom_hbond_atom_site_label_H
    _geom_hbond_atom_site_label_A
    _geom_hbond_site_symmetry_A
    _geom_hbond_distance_DH
    _geom_hbond_distance_HA
    _geom_hbond_distance_DA
    _geom_hbond_angle_DHA
    N1 H1A Cg5 4_666 0.89(2) 2.80(2) 3.6524(19) 163(2)
    C6 H6 Cg6 4_666 0.99(2) 2.76(2) 3.631(2) 147.0(10)
_iucr_refine_instructions_details
;
TITL 30nova_0m in P2(1)/c
CELL  0.71073  13.0433  12.2700  13.4981   90.000  114.269   90.000
ZERR     4.00   0.0006   0.0005   0.0007    0.000    0.002    0.000
LATT   1
SYMM  - X, 1/2 + Y, 1/2 - Z
SFAC  C    H    N
UNIT  116  80   8
MERG   2
SIZE     0.12   0.14   0.18
ACTA
HTAB    2.00000
BOND
BOND   $H
CONF
L.S.  20
TEMP    20.00
WGHT    0.061800    0.361400
FVAR       0.09402
MOLE    1
N2    3    0.814811    0.071006    0.385067    11.00000    0.02176    0.02704 =
         0.01956   -0.00272    0.00670   -0.00223
C27   1    0.534280    0.028968    0.164349    11.00000    0.02090    0.02197 =
         0.01595   -0.00077    0.01097    0.00042
C17   1    0.499492   -0.169389    0.139509    11.00000    0.02232    0.02277 =
         0.02246    0.00222    0.01420    0.00062
C29   1    0.356405   -0.041155    0.022416    11.00000    0.01998    0.02117 =
         0.01844   -0.00100    0.01192   -0.00072
C14   1    0.640480    0.006674    0.249751    11.00000    0.01993    0.02407 =
         0.01612   -0.00089    0.00988    0.00116
C20   1    0.285763   -0.130011   -0.032133    11.00000    0.02122    0.02329 =
         0.02220   -0.00161    0.01308   -0.00350
C15   1    0.672417   -0.101881    0.278394    11.00000    0.02068    0.02895 =
         0.01767    0.00265    0.00843    0.00355
C10   1    0.890812    0.155806    0.437300    11.00000    0.01762    0.02472 =
         0.02269   -0.00209    0.00866    0.00100
C13   1    0.719782    0.093252    0.307776    11.00000    0.02234    0.02367 =
         0.01910   -0.00159    0.01034    0.00207
N1    3    1.126163    0.397782    0.608285    11.00000    0.03201    0.03597 =
         0.01918   -0.00182    0.01093   -0.01252
C6    1    1.282871    0.477500    0.756181    11.00000    0.02962    0.02737 =
         0.02684   -0.00380    0.01696   -0.00477
C18   1    0.426946   -0.257197    0.081506    11.00000    0.02838    0.01824 =
         0.02938    0.00215    0.01681   -0.00106
C28   1    0.463524   -0.060194    0.109208    11.00000    0.01979    0.02031 =
         0.01645    0.00037    0.01107    0.00017
C23   1    0.213489    0.084088   -0.095032    11.00000    0.02355    0.02472 =
         0.01936    0.00252    0.00946    0.00416
C25   1    0.391768    0.155021    0.046563    11.00000    0.02517    0.01847 =
         0.02048    0.00064    0.01151    0.00384
C24   1    0.319491    0.067257   -0.009736    11.00000    0.02014    0.02228 =
         0.01661   -0.00160    0.01083   -0.00050
C1    1    1.183261    0.417173    0.719989    11.00000    0.02242    0.02176 =
         0.02057   -0.00065    0.00809    0.00148
C16   1    0.604574   -0.187391    0.224817    11.00000    0.02590    0.01985 =
         0.02421    0.00546    0.01218    0.00325
C21   1    0.180681   -0.108532   -0.115662    11.00000    0.02096    0.02730 =
         0.02210   -0.00525    0.01122   -0.00592
C19   1    0.325369   -0.238740    0.000751    11.00000    0.02674    0.02166 =
         0.03036   -0.00405    0.01629   -0.00704
C8    1    1.044770    0.215985    0.602587    11.00000    0.01861    0.02901 =
         0.01811   -0.00071    0.00571    0.00432
C2    1    1.142910    0.383260    0.796010    11.00000    0.01921    0.02086 =
         0.02433    0.00015    0.00801    0.00171
C26   1    0.493406    0.137078    0.129086    11.00000    0.02350    0.01911 =
         0.01988   -0.00274    0.00999   -0.00179
C3    1    1.202241    0.407410    0.905209    11.00000    0.02955    0.02139 =
         0.02402    0.00073    0.01312    0.00366
C22   1    0.145005   -0.003010   -0.146812    11.00000    0.01938    0.03314 =
         0.01898   -0.00075    0.00686   -0.00043
C9    1    0.967970    0.137375    0.543775    11.00000    0.02158    0.02226 =
         0.02278    0.00055    0.00864    0.00268
C4    1    1.301805    0.465281    0.940870    11.00000    0.03173    0.02634 =
         0.02009   -0.00546    0.00571    0.00036
C7    1    1.048410    0.315819    0.555239    11.00000    0.02137    0.02942 =
         0.02061   -0.00509    0.01090   -0.00289
C12   1    0.973206    0.333479    0.447050    11.00000    0.02639    0.02858 =
         0.02269    0.00236    0.01134   -0.00090
C5    1    1.341235    0.500819    0.865740    11.00000    0.02622    0.02766 =
         0.03061   -0.00914    0.00967   -0.00543
C11   1    0.896638    0.255244    0.389262    11.00000    0.02119    0.03447 =
         0.01689   -0.00016    0.00517   -0.00038
H1A   2    1.146001    0.440259    0.566004    11.00000    0.04718
H11   2    0.847766    0.268460    0.315773    11.00000    0.01812
H15   2    0.744605   -0.115985    0.338374    11.00000    0.02304
H9    2    0.966102    0.070615    0.577235    11.00000    0.02091
H8    2    1.095536    0.201294    0.673855    11.00000    0.02132
H16   2    0.628187   -0.260021    0.246309    11.00000    0.02139
H6    2    1.311154    0.502721    0.702391    11.00000    0.03030
H2    2    1.075340    0.345637    0.773356    11.00000    0.01963
H12   2    0.977444    0.401191    0.414265    11.00000    0.02766
H3    2    1.171119    0.385526    0.957585    11.00000    0.03445
H26   2    0.540621    0.199147    0.164418    11.00000    0.02107
H22   2    0.071487    0.012615   -0.207106    11.00000    0.02017
H18   2    0.453588   -0.330657    0.104756    11.00000    0.02208
H4    2    1.344961    0.480963    1.017502    11.00000    0.02886
H23   2    0.188686    0.160255   -0.116343    11.00000    0.02642
H5    2    1.411104    0.543432    0.890462    11.00000    0.04055
H21   2    0.132502   -0.170863   -0.149823    11.00000    0.01794
H19   2    0.273991   -0.297728   -0.038368    11.00000    0.03033
H13   2    0.697927    0.171377    0.288047    11.00000    0.02385
H25   2    0.367888    0.228810    0.024435    11.00000    0.02248
HKLF 4
END
;
