# Supplementary material for: Crystal structure of N 1-phenyl-N 4-[(E)-(pyren-1-yl)methyl­idene]benzene-1,4-di­amine
Source: Acta Crystallogr E Crystallogr Commun. 2015 Feb 7;71(Pt 3):261–3. doi: 10.1107/S2056989015001814 (PMC4350710; doi:10.1107/S2056989015001814)
Supplement: Supplementary file 2 [file e-71-00261-Isup2.hkl]

#
# h,k,l, Fc-squared, Fo-squared, sigma(Fo-squared) and status flag
#
data_I
_shelx_title ' 30nova_0m in P2(1)/c'
_shelx_refln_list_code          4
_shelx_F_calc_maximum      376.20
_exptl_crystal_F_000       832.00
_reflns_d_resolution_high  0.7488
 
loop_
 _symmetry_equiv_pos_as_xyz
 'x, y, z'
 '-x, y+1/2, -z+1/2'
 '-x, -y, -z'
 'x, -y-1/2, z-1/2'
 
_cell_length_a    13.0433
_cell_length_b    12.2700
_cell_length_c    13.4981
_cell_angle_alpha  90.000
_cell_angle_beta  114.269
_cell_angle_gamma  90.000
 
_shelx_F_squared_multiplier     1.000
 
loop_
 _refln_index_h
 _refln_index_k
 _refln_index_l
 _refln_F_squared_calc
 _refln_F_squared_meas
 _refln_F_squared_sigma
 _refln_observed_status
   2   0   0     1267.89     1218.65     16.47 o
   3   0   0       65.44       59.95      3.37 o
   4   0   0     1239.04     1210.93     17.53 o
   5   0   0     1476.50     1499.77     21.83 o
   6   0   0     7163.75     7854.49    124.39 o
   7   0   0        4.40       10.32      4.34 o
   8   0   0      320.36      325.99     16.57 o
   9   0   0      224.31      213.32     15.76 o
  10   0   0      155.76      167.22     15.76 o
  11   0   0       86.11      107.35     14.65 o
  12   0   0      565.33      547.13     40.16 o
  13   0   0      796.73      751.13     44.69 o
  14   0   0      111.81       79.50     26.02 o
  15   0   0        0.08      -12.85     23.51 o
   1   1   0        4.84       -0.71      0.71 o
   2   1   0        6.08        8.32      0.73 o
   3   1   0       32.91       23.88      1.40 o
   4   1   0      161.00      165.46      3.33 o
   5   1   0      502.48      535.57      7.43 o
   6   1   0     2399.35     2644.66     28.57 o
   7   1   0       88.57       86.19      4.79 o
   8   1   0       46.86       44.73      5.41 o
   9   1   0       10.94        0.97      5.74 o
  10   1   0        5.18        1.29      7.39 o
  11   1   0        7.92        9.73      8.34 o
  12   1   0     1316.48     1232.09     31.17 o
  13   1   0      116.69      104.96     23.68 o
  14   1   0      115.17      134.52     23.51 o
  15   1   0       49.06       68.54     18.19 o
   0   2   0     6360.23     5756.05    125.59 o
   1   2   0     3012.52     3069.39     39.41 o
   2   2   0    17090.73    15677.18    181.55 o
   3   2   0      129.31      132.63      2.77 o
   4   2   0       18.25       16.80      1.39 o
   5   2   0      129.99      139.49      3.50 o
   6   2   0     3662.85     3833.01     60.57 o
   7   2   0        3.39        9.73      3.06 o
   8   2   0      107.32      111.85      5.84 o
   9   2   0       67.86       64.11      6.68 o
  10   2   0      211.21      198.06     11.78 o
  11   2   0      778.35      722.22     22.08 o
  12   2   0      116.39      100.47     12.49 o
  13   2   0      111.00      106.80     14.92 o
  14   2   0      191.65      189.03     18.01 o
  15   2   0      162.79      165.73     50.79 o
   1   3   0     5301.35     5197.55     57.29 o
   2   3   0      337.59      324.79      6.11 o
   3   3   0      253.39      271.67      5.81 o
   4   3   0        0.65       -1.36      1.85 o
   5   3   0     2500.84     2687.69     36.38 o
   6   3   0     1052.80     1037.10     15.19 o
   7   3   0      119.32      122.07      5.26 o
   8   3   0      565.12      564.30     11.89 o
   9   3   0      758.62      715.45     16.45 o
  10   3   0     1904.09     1850.85     33.82 o
  11   3   0       15.48       25.51      9.24 o
  12   3   0      225.40      202.79     15.83 o
  13   3   0       22.49       -0.94     12.36 o
  14   3   0        0.00       10.98     17.61 o
  15   3   0        0.12       -6.03     20.90 o
   0   4   0     1331.64     1266.85     21.73 o
   1   4   0     3975.64     4059.68     45.43 o
   2   4   0      101.51      116.65      3.90 o
   3   4   0     4781.17     5041.25     71.74 o
   4   4   0     1848.18     2025.22     29.25 o
   5   4   0      329.41      341.77      6.74 o
   6   4   0      224.51      235.79      6.24 o
   7   4   0       35.71       42.79      3.55 o
   8   4   0       96.65       98.36      5.50 o
   9   4   0      541.82      560.45     19.23 o
  10   4   0      867.09      834.78     24.76 o
  11   4   0       97.20       81.52      9.51 o
  12   4   0       34.81       43.70     12.29 o
  13   4   0       86.48       93.46     17.17 o
  14   4   0       32.40       16.87     19.60 o
  15   4   0        4.41      -24.00     25.54 o
   1   5   0       21.39       26.39      1.92 o
   2   5   0     1245.27     1388.95     18.55 o
   3   5   0     3137.82     3450.96     46.40 o
   4   5   0     2897.58     3196.80     53.43 o
   5   5   0      190.56      197.77      9.24 o
   6   5   0        9.61        4.31      3.64 o
   7   5   0       70.62       64.64      3.98 o
   8   5   0      513.65      512.67     11.09 o
   9   5   0      156.29      135.80      7.24 o
  10   5   0      232.05      243.21     11.72 o
  11   5   0      236.49      246.01     20.64 o
  12   5   0       81.94       46.48     13.22 o
  13   5   0       27.48        0.60     16.09 o
  14   5   0       42.98       62.80     23.86 o
  15   5   0        0.39       37.58     37.27 o
   0   6   0      132.15      135.05      5.72 o
   1   6   0      441.11      440.37      7.24 o
   2   6   0     4589.63     4978.65     56.25 o
   3   6   0     1773.58     1741.69     31.48 o
   4   6   0        1.71       -2.07      4.25 o
   5   6   0      271.84      250.72      9.60 o
   6   6   0       10.95       37.90      5.73 o
   7   6   0       36.70       38.98      7.81 o
   8   6   0     2061.61     1850.86     43.37 o
   9   6   0      698.72      671.42     16.61 o
  10   6   0      126.42      120.77     12.36 o
  11   6   0      109.64       94.52     12.41 o
  12   6   0       13.91       17.56     13.22 o
  13   6   0        6.15      -11.79     17.20 o
  14   6   0       75.23      116.26     26.60 o
   1   7   0       30.34       33.02      2.85 o
   2   7   0      687.28      682.31     12.79 o
   3   7   0       78.43       85.72      6.35 o
   4   7   0      800.18      784.94     18.27 o
   5   7   0      472.07      435.03     16.82 o
   6   7   0        4.76        0.90      6.83 o
   7   7   0      126.22      144.07     11.43 o
   8   7   0     1161.02     1100.35     30.69 o
   9   7   0     1160.35     1086.56     27.45 o
  10   7   0       93.65       80.43     13.98 o
  11   7   0        0.95        1.03     12.36 o
  12   7   0        2.58       26.35     14.06 o
  13   7   0       16.11       -0.27     16.63 o
  14   7   0        3.85        3.13     43.56 o
   0   8   0      564.70      544.16     14.68 o
   1   8   0        4.06        4.81      2.69 o
   2   8   0      189.27      188.78      7.65 o
   3   8   0       41.34       43.26      7.62 o
   4   8   0      614.89      647.60     24.30 o
   5   8   0      563.33      517.78     22.04 o
   6   8   0       53.17       54.81      9.28 o
   7   8   0      277.76      227.91     15.21 o
   8   8   0      232.96      199.60     16.00 o
   9   8   0       49.76       49.45     12.04 o
  10   8   0      127.68      120.74     13.12 o
  11   8   0        1.98        3.85     12.74 o
  12   8   0       48.41       26.68     15.49 o
  13   8   0       64.08      128.16     29.31 o
   1   9   0      908.78      846.77     18.95 o
   2   9   0       22.62       28.96      3.91 o
   3   9   0      774.10      757.73     17.64 o
   4   9   0        1.73       -5.93      7.93 o
   5   9   0        0.85       -7.80      7.80 o
   6   9   0      284.08      262.95     16.45 o
   7   9   0      111.35       92.97     11.94 o
   8   9   0      284.33      224.86     16.88 o
   9   9   0        0.53        1.15     11.96 o
  10   9   0      482.57      471.48     22.05 o
  11   9   0       15.23       16.95     13.90 o
  12   9   0       37.52      -14.44     27.06 o
  13   9   0       13.30       22.84     29.31 o
   0  10   0        7.76        0.09      5.75 o
   1  10   0      437.72      387.96     16.94 o
   2  10   0     1079.55     1088.30     23.41 o
   3  10   0       33.45       34.96      3.96 o
   4  10   0       73.94       49.86      9.76 o
   5  10   0      200.20      173.42     16.19 o
   6  10   0       70.26       46.25     11.79 o
   7  10   0        0.29      -12.39     14.65 o
   8  10   0       20.98       38.38     13.26 o
   9  10   0       55.37       47.00     15.22 o
  10  10   0      174.28      153.36     18.78 o
  11  10   0        2.51        8.49     26.40 o
  12  10   0        8.48       51.44     48.08 o
   1  11   0      179.04      177.25      9.77 o
   2  11   0      267.23      270.93     12.99 o
   3  11   0      253.56      238.80     11.24 o
   4  11   0      111.72      114.61     12.42 o
   5  11   0       18.83       33.16      9.98 o
   6  11   0      230.10      218.87     16.54 o
   7  11   0        0.32        4.63     12.34 o
   8  11   0       42.58       35.97     14.58 o
   9  11   0        7.97       17.34     17.04 o
  10  11   0      226.54      248.76     33.02 o
  11  11   0        3.11       26.89     31.08 o
   0  12   0      851.98      813.13     31.52 o
   1  12   0        5.49       18.43      9.83 o
   2  12   0       68.41       83.07     17.28 o
   3  12   0       49.42       40.73     11.96 o
   4  12   0      131.23      127.05     20.35 o
   5  12   0      126.53       98.91     14.15 o
   6  12   0        6.56       11.37     16.10 o
   7  12   0       91.58       91.47     19.96 o
   8  12   0        4.46        8.08     40.16 o
   9  12   0      134.29      182.75     31.97 o
  10  12   0      134.75      141.16     30.71 o
   1  13   0       55.47       70.43     13.79 o
   2  13   0       13.92       10.41     14.88 o
   3  13   0      103.16       81.96     14.84 o
   4  13   0       21.74        6.83     15.75 o
   5  13   0        1.93        9.42     15.45 o
   6  13   0       33.94       12.96     21.74 o
   7  13   0        1.81      -22.83     22.83 o
   8  13   0        3.71      -49.69     51.48 o
   9  13   0       12.81        1.57     56.57 o
   0  14   0       29.58       93.90     29.41 o
   1  14   0       22.50       59.17     15.77 o
   2  14   0        0.02        9.51     15.25 o
   3  14   0        0.00       19.78     15.51 o
   4  14   0       21.74       -1.97     16.22 o
   5  14   0       28.53       55.05     32.24 o
   6  14   0       29.41       12.34     24.64 o
   7  14   0       72.50       69.55     28.99 o
   8  14   0        0.03       -7.35     28.54 o
   1  15   0       67.89      114.46     26.40 o
   2  15   0       18.45       -2.82     51.48 o
   3  15   0       21.83        9.56     23.96 o
   4  15   0       56.61       25.21     25.26 o
   5  15   0       28.48       12.94     30.44 o
   6  15   0       48.46       71.30     44.69 o
   0  16   0        0.79       65.62     41.86 o
   1  16   0       24.78       88.24     44.12 o
   2  16   0       25.92       93.90     42.99 o
   3  16   0        1.43       56.57     41.86 o
 -16   1   1        0.35       39.94     21.62 o
 -15   1   1       23.09       31.24     19.11 o
 -14   1   1        0.11       19.57     15.76 o
 -13   1   1       64.50       39.71     11.78 o
 -12   1   1       24.73       20.34      9.59 o
 -11   1   1        0.59       -4.70      7.88 o
 -10   1   1        0.04       -0.48      9.31 o
  -9   1   1        7.83        6.21      5.78 o
  -8   1   1      758.96      746.27     20.44 o
  -7   1   1       15.24       20.58      3.58 o
  -6   1   1       28.54       30.13      2.45 o
  -5   1   1       38.44       35.11      2.03 o
  -4   1   1       72.34       91.64      2.64 o
  -3   1   1      956.66      945.17     10.36 o
  -2   1   1     3291.87     3208.52     35.59 o
  -1   1   1     3755.36     3164.49    309.99 o
   1   1   1      919.36      972.09     12.21 o
   2   1   1      235.29      231.99      3.58 o
   3   1   1      742.17      719.83      8.58 o
   4   1   1      172.96      163.92      3.34 o
   5   1   1      256.77      294.54      4.99 o
   6   1   1      526.52      574.58     11.06 o
   7   1   1       24.02       36.32      4.65 o
   8   1   1       52.82       57.47      5.86 o
   9   1   1       19.29        4.70      6.88 o
  10   1   1      149.22      144.73     10.52 o
  11   1   1       59.11       71.86      9.94 o
  12   1   1       12.20       -1.19     11.89 o
  13   1   1       90.86       93.72     13.87 o
  14   1   1       19.14        1.97     16.49 o
  15   1   1        7.75       29.42     18.83 o
 -16   2   1       44.33       -4.16     23.14 o
 -15   2   1      128.21      125.58     19.60 o
 -14   2   1      154.33      152.84     20.56 o
 -13   2   1      201.96      167.16     15.84 o
 -12   2   1        2.97       -6.54     11.43 o
 -11   2   1       84.71       74.10      9.96 o
 -10   2   1       77.83       74.68      8.46 o
  -9   2   1      257.96      241.32     13.72 o
  -8   2   1       24.12       31.26      4.17 o
  -7   2   1     2054.10     2092.26     27.87 o
  -6   2   1        2.54        4.00      2.34 o
  -5   2   1       40.27       40.93      2.18 o
  -4   2   1      436.26      454.33      6.40 o
  -3   2   1    14557.94    13549.48    147.39 o
  -2   2   1     6731.72     6304.88     73.86 o
  -1   2   1      699.41      711.96      9.25 o
   0   2   1     5985.39     5662.26     62.00 o
   1   2   1     3003.27     2953.99     32.99 o
   2   2   1      717.04      732.84      8.79 o
   3   2   1     1084.47     1131.11     13.31 o
   4   2   1      257.30      250.47      4.64 o
   5   2   1      159.61      146.45      4.28 o
   6   2   1      430.13      460.19      9.42 o
   7   2   1        1.70        2.50      3.27 o
   8   2   1       10.29       17.13      4.33 o
   9   2   1      352.87      342.22     12.17 o
  10   2   1      342.77      283.33     13.57 o
  11   2   1      491.08      472.85     19.49 o
  12   2   1      169.93      141.67     14.04 o
  13   2   1        4.37       -0.73     12.91 o
  14   2   1        0.17        8.74     15.36 o
  15   2   1       65.34       80.35     23.07 o
 -15   3   1       14.96        5.09     19.68 o
 -14   3   1       55.20       47.09     15.25 o
 -13   3   1       87.44       63.89     13.32 o
 -12   3   1        1.65       -4.49      9.96 o
 -11   3   1      182.76      171.24     11.84 o
 -10   3   1      390.76      369.89     14.88 o
  -9   3   1        1.64       -0.08      4.30 o
  -8   3   1       26.56       33.31      4.02 o
  -7   3   1        1.26        8.12      2.68 o
  -6   3   1      539.12      608.39      9.96 o
  -5   3   1       79.94       79.77      3.49 o
  -4   3   1       11.22       11.73      1.74 o
  -3   3   1     3374.15     3346.42     37.66 o
  -2   3   1     2002.35     1925.58     22.16 o
  -1   3   1     3083.13     3030.41     33.93 o
   0   3   1     1872.97     1936.26     22.19 o
   1   3   1       51.12       59.11      3.41 o
   2   3   1     2396.10     2421.67     27.76 o
   3   3   1       31.57       35.80      1.89 o
   4   3   1     1751.11     1998.76     21.35 o
   5   3   1      112.66      131.69      4.56 o
   6   3   1        9.32        9.55      2.80 o
   7   3   1      126.58      137.26      5.72 o
   8   3   1        1.46       -0.13      5.42 o
   9   3   1     2143.37     2007.25     35.14 o
  10   3   1      330.97      324.84     18.54 o
  11   3   1       32.84       25.50      8.77 o
  12   3   1      130.19      110.34     13.85 o
  13   3   1        7.57        7.91     13.35 o
  14   3   1        0.05      -18.25     18.25 o
  15   3   1       39.71       47.67     22.40 o
 -15   4   1        0.24      -10.56     20.90 o
 -14   4   1        3.66       10.97     18.08 o
 -13   4   1      207.31      192.35     16.06 o
 -12   4   1       19.84       13.03     10.92 o
 -11   4   1      116.25       99.73     10.79 o
 -10   4   1        4.36        1.79      7.42 o
  -9   4   1      258.31      236.58      8.33 o
  -8   4   1       89.68      100.72      5.23 o
  -7   4   1        0.00        1.62      2.62 o
  -6   4   1      100.43      107.58      4.14 o
  -5   4   1      489.66      497.42      8.57 o
  -4   4   1       38.00       53.71      3.31 o
  -3   4   1       31.44       41.01      2.75 o
  -2   4   1     3353.08     3306.50     35.25 o
  -1   4   1      212.99      224.04      3.98 o
   0   4   1     4234.08     4300.83     48.09 o
   1   4   1       94.07       96.69      3.31 o
   2   4   1      138.95      145.53      3.67 o
   3   4   1     2802.19     3221.77     36.84 o
   4   4   1      109.33      122.01      3.52 o
   5   4   1       24.32       21.66      2.60 o
   6   4   1      203.35      212.71      6.16 o
   7   4   1      246.10      243.26      8.05 o
   8   4   1       37.13       38.93      4.85 o
   9   4   1     1160.51     1096.26     19.96 o
  10   4   1      708.64      654.65     18.35 o
  11   4   1       31.96       29.64      9.48 o
  12   4   1        1.45       -8.77     10.33 o
  13   4   1       18.14       -6.90     16.25 o
  14   4   1        0.97       52.63     20.42 o
 -15   5   1       10.77       -5.62     21.49 o
 -14   5   1        4.33       12.11     21.79 o
 -13   5   1       49.98       40.14     28.14 o
 -12   5   1      124.19      114.73     15.47 o
 -11   5   1       33.93       16.12     11.96 o
 -10   5   1       30.94       32.36      6.93 o
  -9   5   1     1079.19     1104.09     25.54 o
  -8   5   1        0.70       -0.69      3.11 o
  -7   5   1       23.30       19.32      3.26 o
  -6   5   1        0.02        3.63      4.25 o
  -5   5   1     1004.91     1062.61     22.21 o
  -4   5   1     2214.68     2276.11     39.84 o
  -3   5   1     4351.59     4614.52     60.87 o
  -2   5   1      175.74      151.32      3.22 o
  -1   5   1      225.65      221.42      4.39 o
   0   5   1        4.63        4.49      1.60 o
   1   5   1       52.79       60.74      2.58 o
   2   5   1     2527.03     2749.98     34.41 o
   3   5   1     2678.49     2837.25     66.12 o
   4   5   1     1120.52     1192.03     23.43 o
   5   5   1       16.76       20.87      4.00 o
   6   5   1       38.84       45.15      5.76 o
   7   5   1      158.49      144.88      5.71 o
   8   5   1       24.78       34.00      4.09 o
   9   5   1      122.82      135.36      8.75 o
  10   5   1       17.89       24.25      8.44 o
  11   5   1        4.38        0.99      9.02 o
  12   5   1      113.27      115.54     14.87 o
  13   5   1       21.25       35.33     18.01 o
  14   5   1        3.93      -27.64     27.64 o
 -15   6   1        0.46       -4.79     27.06 o
 -14   6   1        0.10      -20.22     20.78 o
 -13   6   1        7.48        0.13     15.91 o
 -12   6   1        4.58        7.46     14.57 o
 -11   6   1      326.70      262.47     21.73 o
 -10   6   1        2.02       -2.01      9.12 o
  -9   6   1     1159.45     1181.30     17.56 o
  -8   6   1      665.87      611.11     17.37 o
  -7   6   1        1.40        2.48      8.23 o
  -6   6   1       14.19        8.09      4.78 o
  -5   6   1        1.99        1.62      4.74 o
  -4   6   1     1054.99      936.22     25.46 o
  -3   6   1     3285.68     3435.42     95.17 o
  -2   6   1      596.80      645.08      9.89 o
  -1   6   1       96.15       99.08      4.12 o
   0   6   1      494.89      517.33      8.13 o
   1   6   1      191.61      207.69      4.71 o
   2   6   1        0.02       -0.34      1.55 o
   3   6   1       20.85       32.98      4.78 o
   4   6   1        0.73        7.29      5.02 o
   5   6   1       44.80       38.09      6.36 o
   6   6   1       23.33       27.34      6.83 o
   7   6   1        8.45       13.47     11.97 o
   8   6   1        3.59        3.10      4.11 o
   9   6   1      137.52      126.96      8.58 o
  10   6   1       65.41       40.73     10.85 o
  11   6   1        4.25        7.21     11.91 o
  12   6   1        6.14       10.20     14.59 o
  13   6   1        3.68       -1.57     16.38 o
  14   6   1       17.01        1.09     21.65 o
 -14   7   1       34.10       -9.23     27.59 o
 -13   7   1        0.03      -23.07     29.70 o
 -12   7   1       21.63        6.59     12.96 o
 -11   7   1        7.48        5.19     10.61 o
 -10   7   1      187.28      187.26     13.19 o
  -9   7   1     1517.38     1480.69     60.35 o
  -8   7   1      257.20      238.52     14.93 o
  -7   7   1       97.47       89.46      8.37 o
  -6   7   1        3.68        0.82      5.17 o
  -5   7   1      725.08      710.85     17.35 o
  -4   7   1      933.65      924.81     19.75 o
  -3   7   1      771.87      858.69     13.78 o
  -2   7   1       65.44       61.76      3.32 o
  -1   7   1       11.11       10.80      2.35 o
   0   7   1        0.37        1.85      2.30 o
   1   7   1       92.51       94.27      4.17 o
   2   7   1      208.50      198.28      5.74 o
   3   7   1       92.59       80.28      6.82 o
   4   7   1        0.07       -0.05      6.41 o
   5   7   1        8.52        7.01      6.47 o
   6   7   1       97.86       87.42      9.62 o
   7   7   1        7.40        7.60      8.36 o
   8   7   1       72.28       52.87     10.98 o
   9   7   1      562.54      518.89     23.29 o
  10   7   1        1.61       -7.60     10.76 o
  11   7   1        0.11      -11.92     11.92 o
  12   7   1        6.80       -4.61     16.00 o
  13   7   1       32.55       21.96     17.08 o
 -14   8   1        0.85      -31.20     31.20 o
 -13   8   1        5.45        0.95     24.76 o
 -12   8   1        2.20       11.31     14.27 o
 -11   8   1       67.61       64.19     12.75 o
 -10   8   1       28.27       17.69     10.11 o
  -9   8   1      187.67      220.24     13.77 o
  -8   8   1        6.34       -2.56      9.30 o
  -7   8   1        0.03        3.02      8.35 o
  -6   8   1      460.13      441.55     20.88 o
  -5   8   1      361.00      398.44     17.53 o
  -4   8   1       18.11       21.53      5.30 o
  -3   8   1       81.80       82.59      3.77 o
  -2   8   1       30.58       30.49      3.43 o
  -1   8   1       44.29       48.31      3.42 o
   0   8   1        8.66        7.47      3.33 o
   1   8   1      394.77      389.39      9.59 o
   2   8   1      494.28      488.73     10.53 o
   3   8   1     1275.02     1308.22     31.50 o
   4   8   1        0.00       -3.98      6.22 o
   5   8   1      235.25      225.17     13.75 o
   6   8   1       41.64       27.43      8.44 o
   7   8   1       62.21       72.76     10.76 o
   8   8   1       12.91        1.59     10.55 o
   9   8   1       14.67       12.44     11.76 o
  10   8   1        5.64       17.55     11.91 o
  11   8   1       24.34       28.99     14.18 o
  12   8   1       42.24       37.24     16.74 o
  13   8   1      304.08      370.49     25.49 o
 -13   9   1        6.56       -5.23     28.50 o
 -12   9   1        0.66      -26.36     26.36 o
 -11   9   1      112.13      100.85     17.89 o
 -10   9   1      247.04      217.14     18.78 o
  -9   9   1        0.05       -8.08     15.24 o
  -8   9   1        0.10       10.32     20.23 o
  -7   9   1        6.61       -4.08      9.52 o
  -6   9   1      141.47      132.67     15.27 o
  -5   9   1      439.62      401.11     22.37 o
  -4   9   1      375.91      335.07     19.60 o
  -3   9   1      596.91      559.54     10.08 o
  -2   9   1       76.34       77.83      5.41 o
  -1   9   1      206.80      208.20      7.08 o
   0   9   1      350.94      318.91     11.07 o
   1   9   1      365.74      313.13      8.88 o
   2   9   1     1272.45     1189.44     20.73 o
   3   9   1      369.56      340.75     16.16 o
   4   9   1       16.52       24.02      8.07 o
   5   9   1        0.18        0.63      8.09 o
   6   9   1        5.46        8.75      8.86 o
   7   9   1      615.50      467.90     21.96 o
   8   9   1        4.37        6.90     12.76 o
   9   9   1       53.59       56.98     14.34 o
  10   9   1       28.64       26.36     13.01 o
  11   9   1       28.71       21.14     14.97 o
  12   9   1       10.35       41.02     23.39 o
 -12  10   1       36.04        3.65     28.27 o
 -11  10   1        5.40      -14.42     62.22 o
 -10  10   1       12.95       15.88     21.56 o
  -9  10   1      280.19      273.38     20.47 o
  -8  10   1      183.52      147.14     18.21 o
  -7  10   1      197.55      184.59     14.25 o
  -6  10   1        1.64       -6.25      9.17 o
  -5  10   1      471.46      411.53     18.50 o
  -4  10   1      341.87      304.96     16.44 o
  -3  10   1      193.78      190.30      6.89 o
  -2  10   1       40.54       33.47      7.42 o
  -1  10   1       88.07       88.99      6.27 o
   0  10   1      346.55      333.85     18.90 o
   1  10   1     3355.66     3269.87     57.27 o
   2  10   1      136.78      130.98      8.01 o
   3  10   1        0.54        3.54      8.60 o
   4  10   1       38.70       38.46     11.20 o
   5  10   1        5.89        2.15      9.87 o
   6  10   1       70.05       65.62     14.93 o
   7  10   1       15.70      -12.64     17.38 o
   8  10   1      207.09      196.90     17.34 o
   9  10   1       76.35       85.58     17.77 o
  10  10   1       31.63       44.94     18.06 o
  11  10   1       63.13       82.26     23.89 o
  12  10   1        0.26       45.74     63.36 o
 -12  11   1        2.11       37.11     33.57 o
 -11  11   1      310.12      328.85     37.84 o
 -10  11   1        0.76      -15.35     76.37 o
  -9  11   1       87.83       38.35     67.88 o
  -8  11   1       36.18       37.38     13.40 o
  -7  11   1      248.13      209.49     16.88 o
  -6  11   1       11.49        4.77     10.94 o
  -5  11   1      277.75      202.96     15.94 o
  -4  11   1        2.09       11.51     10.29 o
  -3  11   1       38.49       31.90      8.10 o
  -2  11   1      775.52      777.99     20.18 o
  -1  11   1      261.55      238.86     10.97 o
   0  11   1        1.07        3.64      7.56 o
   1  11   1     1469.35     1375.18     29.23 o
   2  11   1       18.52       15.98      8.45 o
   3  11   1        4.32       -1.56     14.23 o
   4  11   1       36.73       20.90     11.24 o
   5  11   1        9.60       15.90     11.24 o
   6  11   1      128.50      133.15     15.03 o
   7  11   1        4.46       -2.73     13.28 o
   8  11   1        2.31       10.17     21.07 o
   9  11   1        0.00       18.56     16.58 o
  10  11   1       58.05       60.64     29.80 o
  11  11   1      106.95      140.13     33.14 o
 -11  12   1      171.15      211.92     57.70 o
 -10  12   1      114.98      124.86     30.12 o
  -9  12   1       72.72       92.72     25.56 o
  -8  12   1        0.56       25.82     24.31 o
  -7  12   1      176.14      165.94     26.25 o
  -6  12   1       54.34       18.86     13.29 o
  -5  12   1      226.00      206.32     16.54 o
  -4  12   1       16.59       31.66     14.40 o
  -3  12   1       31.37       17.27     19.54 o
  -2  12   1       27.20       52.68      8.95 o
  -1  12   1      382.33      355.96     16.24 o
   0  12   1      128.82      116.67     14.74 o
   1  12   1        1.59       -8.61      8.61 o
   2  12   1        5.73       -5.96     10.32 o
   3  12   1       24.64       18.41     11.89 o
   4  12   1      265.66      230.13     17.48 o
   5  12   1        0.04        6.62     13.44 o
   6  12   1       15.18       24.59     21.67 o
   7  12   1       19.34       34.15     15.57 o
   8  12   1        7.09       -1.46     17.44 o
   9  12   1       16.60       -4.60     23.16 o
  10  12   1       93.01      101.78     40.16 o
  -9  13   1       29.55       -4.67     27.99 o
  -8  13   1       19.54       29.80     25.99 o
  -7  13   1       62.89       70.98     24.76 o
  -6  13   1       92.73       78.65     23.16 o
  -5  13   1        0.00       15.64     13.85 o
  -4  13   1        2.69      -15.94     15.94 o
  -3  13   1       31.98       24.67     23.79 o
  -2  13   1      236.92      225.16     17.57 o
  -1  13   1       80.59       90.02     11.57 o
   0  13   1        3.52        3.65     10.46 o
   1  13   1        6.45       28.93     21.71 o
   2  13   1       23.33       27.34     18.71 o
   3  13   1        7.81        0.12     14.16 o
   4  13   1       42.71       21.77     16.47 o
   5  13   1       81.49       95.76     16.76 o
   6  13   1        6.61       -5.96     15.77 o
   7  13   1        3.37      -15.76     24.31 o
   8  13   1       28.23       -9.21     47.52 o
   9  13   1       24.85       58.81     55.44 o
  -8  14   1        4.05       46.32     33.94 o
  -7  14   1      320.88      359.41     36.34 o
  -6  14   1        0.74        5.60     25.56 o
  -5  14   1       20.72       -8.55     37.33 o
  -4  14   1       31.22       60.50     27.72 o
  -3  14   1        0.12       -2.42     15.94 o
  -2  14   1        1.26        0.96     18.79 o
  -1  14   1      131.04      181.48     24.89 o
   0  14   1      147.38      171.92     24.39 o
   1  14   1        1.06       15.85     15.15 o
   2  14   1       80.37       64.76     23.00 o
   3  14   1       21.19      -16.08     16.08 o
   4  14   1      111.82      131.81     27.33 o
   5  14   1       17.58       51.44     19.34 o
   6  14   1      164.04      163.59     30.12 o
   7  14   1       54.26       85.86     29.57 o
  -6  15   1      155.82       95.03     47.52 o
  -5  15   1       10.25       -9.00     41.29 o
  -4  15   1       23.72       49.31     46.39 o
  -3  15   1       12.40       -4.88     25.19 o
  -2  15   1      170.26      225.14     42.99 o
  -1  15   1      100.03      174.79     26.79 o
   0  15   1        5.40        8.74     28.28 o
   1  15   1       25.08      -31.68     52.04 o
   2  15   1        2.72       -4.90     23.03 o
   3  15   1       13.89       14.03     27.15 o
   4  15   1       13.12      -24.64     24.64 o
   5  15   1      272.76      352.07     35.43 o
  -3  16   1        0.51        2.26     44.12 o
  -2  16   1        0.72        5.66     41.86 o
  -1  16   1      317.90      383.53     54.30 o
   0  16   1       62.03      148.21     48.65 o
   1  16   1        5.01       48.95     66.75 o
   2  16   1        0.59       50.91     42.99 o
 -16   0   2      248.87      258.50     70.71 o
 -15   0   2      886.07      782.25     45.87 o
 -14   0   2      487.61      523.81     46.39 o
 -13   0   2        1.34       -1.04     14.65 o
 -12   0   2       32.98       27.96     16.97 o
 -11   0   2       84.27       76.74     13.04 o
 -10   0   2       48.98       46.56     13.01 o
  -9   0   2      727.85      718.16     26.36 o
  -8   0   2      257.20      263.50     23.76 o
  -7   0   2      621.91      615.54     12.93 o
  -6   0   2      226.55      227.29      6.85 o
  -5   0   2     2062.83     2082.14     31.67 o
  -4   0   2     2809.57     2976.35     48.22 o
  -3   0   2    30141.59    27159.95    415.34 o
  -2   0   2     4084.41     3966.98     62.36 o
  -1   0   2     1896.16     1817.24     29.13 o
   0   0   2     4955.80     4645.49     64.76 o
   1   0   2     2512.23     2585.26     37.13 o
   2   0   2       80.52       75.19      3.27 o
   3   0   2      294.78      305.33      6.82 o
   4   0   2      130.05      124.13      4.84 o
   5   0   2      522.57      555.24     12.77 o
   6   0   2      131.10      120.44     11.06 o
   7   0   2       77.65       90.93      8.15 o
   8   0   2      314.64      292.67     14.08 o
   9   0   2      137.81      129.58     11.32 o
  10   0   2       40.62       42.27     15.84 o
  11   0   2      499.27      499.82     27.98 o
  12   0   2      598.26      574.41     32.89 o
  13   0   2      260.04      246.55     41.86 o
  14   0   2       24.08       54.08     31.68 o
 -16   1   2       34.77       35.11     27.43 o
 -15   1   2       53.26       30.19     16.26 o
 -14   1   2       31.50       37.22     17.15 o
 -13   1   2      190.48      211.20     20.09 o
 -12   1   2       29.83       34.94      9.94 o
 -11   1   2       79.34       77.15      9.59 o
 -10   1   2       70.65       68.90      8.05 o
  -9   1   2      605.65      595.46     18.02 o
  -8   1   2        4.96        3.88      4.38 o
  -7   1   2        5.77        3.83      2.69 o
  -6   1   2        0.71       -1.97      1.97 o
  -5   1   2      156.66      164.76      4.04 o
  -4   1   2      490.81      500.50      6.84 o
  -3   1   2     4559.65     4578.96     50.94 o
  -2   1   2       54.04       52.77      1.89 o
  -1   1   2     6211.86     5676.76     91.24 o
   0   1   2     1011.98     1014.64     10.84 o
   1   1   2      755.75      761.76      8.20 o
   2   1   2      572.01      570.67      7.08 o
   3   1   2      142.55      150.37      3.35 o
   4   1   2       18.03       18.03      1.88 o
   5   1   2      111.61      138.38      4.71 o
   6   1   2      300.52      305.43      7.57 o
   7   1   2       83.31       76.15      5.56 o
   8   1   2       40.66       40.76      5.70 o
   9   1   2      410.89      405.44     14.64 o
  10   1   2      755.64      726.97     19.61 o
  11   1   2      139.05      145.59     12.26 o
  12   1   2      187.73      168.26     14.33 o
  13   1   2       92.80       65.76     14.51 o
  14   1   2       52.78       68.24     18.88 o
 -16   2   2       79.93       96.75     29.73 o
 -15   2   2       14.19      -15.82     15.82 o
 -14   2   2        9.42       -7.25     13.52 o
 -13   2   2      184.55      189.60     15.03 o
 -12   2   2       52.32       60.22     11.76 o
 -11   2   2       13.89       11.32      8.27 o
 -10   2   2       63.11       69.61     11.27 o
  -9   2   2        1.76        2.66      6.07 o
  -8   2   2       50.69       56.20      5.11 o
  -7   2   2      328.21      361.43      8.55 o
  -6   2   2        2.61        4.33      2.23 o
  -5   2   2        3.24        3.32      2.41 o
  -4   2   2     1237.78     1216.38     15.20 o
  -3   2   2     5761.73     5749.91     63.53 o
  -2   2   2      578.34      596.43      9.36 o
  -1   2   2     6128.52     5872.36     54.91 o
   0   2   2     4547.93     4487.69     46.93 o
   1   2   2     1747.36     1811.10     18.92 o
   2   2   2       52.86       49.47      1.96 o
   3   2   2      802.29      818.04      9.99 o
   4   2   2      178.37      179.97      4.14 o
   5   2   2      354.97      344.70      8.42 o
   6   2   2        0.53        3.24      2.81 o
   7   2   2        0.00        0.52      4.97 o
   8   2   2       13.29       13.98      5.41 o
   9   2   2       42.01       44.47      6.91 o
  10   2   2      593.84      552.96     16.97 o
  11   2   2       16.57       21.97      8.84 o
  12   2   2        0.20       -6.70     12.42 o
  13   2   2       38.74       16.19     15.41 o
  14   2   2        0.48       -1.43     19.35 o
 -16   3   2        0.01      -18.73     35.61 o
 -15   3   2       49.54       61.05     27.74 o
 -14   3   2       68.92       84.31     17.77 o
 -13   3   2       98.16       91.49     14.77 o
 -12   3   2      916.42      868.66     25.63 o
 -11   3   2       52.54       62.39     11.59 o
 -10   3   2       60.92       51.38      8.00 o
  -9   3   2      566.54      605.45     14.09 o
  -8   3   2     1082.27     1106.52     25.03 o
  -7   3   2     1123.70     1185.24     21.85 o
  -6   3   2       81.21       80.06      3.94 o
  -5   3   2      924.13      957.54     12.61 o
  -4   3   2     2193.59     2254.53     24.79 o
  -3   3   2       12.25       12.31      1.24 o
  -2   3   2     7649.61     7534.43     77.88 o
  -1   3   2      484.05      475.00      6.29 o
   0   3   2       45.95       48.90      2.81 o
   1   3   2       27.90       33.72      1.78 o
   2   3   2        2.07        4.45      1.43 o
   3   3   2      279.52      283.60      5.42 o
   4   3   2     1065.54     1145.35     14.95 o
   5   3   2      313.44      284.43      6.63 o
   6   3   2      348.31      384.59      8.40 o
   7   3   2       29.74       29.91      3.99 o
   8   3   2       69.62       75.38      5.77 o
   9   3   2       96.60      101.28      8.41 o
  10   3   2      200.70      170.66     10.92 o
  11   3   2        7.95       -4.45      9.14 o
  12   3   2       58.57       56.00     11.55 o
  13   3   2        5.02       -4.67     15.23 o
  14   3   2       10.08       22.53     28.24 o
 -16   4   2        3.28       32.59     30.17 o
 -15   4   2       12.21       51.84     23.90 o
 -14   4   2       17.90       -0.98     16.57 o
 -13   4   2        1.37       -4.55     11.88 o
 -12   4   2     1082.90     1092.01     32.33 o
 -11   4   2      196.47      163.47     11.99 o
 -10   4   2       12.99       11.40      6.44 o
  -9   4   2       66.43       69.34      5.27 o
  -8   4   2      135.83      141.09      5.81 o
  -7   4   2        1.98        1.51      2.52 o
  -6   4   2     2267.51     2361.76     30.00 o
  -5   4   2       61.89       70.49      3.37 o
  -4   4   2     1233.56     1262.61     14.69 o
  -3   4   2       96.41      104.94      4.65 o
  -2   4   2      125.46      126.06      3.23 o
  -1   4   2      730.83      738.97      9.88 o
   0   4   2      447.22      488.56      7.30 o
   1   4   2      148.85      155.50      3.76 o
   2   4   2     1609.91     1655.44     17.98 o
   3   4   2        0.29        1.25      2.61 o
   4   4   2        6.33        2.18      1.86 o
   5   4   2      959.65      948.70     17.96 o
   6   4   2      212.27      206.16      6.31 o
   7   4   2        1.95        1.97      3.53 o
   8   4   2      327.16      309.28     10.91 o
   9   4   2      761.98      732.88     20.90 o
  10   4   2       43.87       44.73     14.85 o
  11   4   2       86.42       92.31     12.90 o
  12   4   2       42.59       23.63     14.66 o
  13   4   2       31.40       26.24     18.45 o
  14   4   2       15.14        7.92     20.26 o
 -15   5   2        0.29       -2.90     27.52 o
 -14   5   2       47.05        5.73     19.06 o
 -13   5   2        1.99       20.46     16.24 o
 -12   5   2       31.92       18.90     13.53 o
 -11   5   2      478.37      483.30     18.59 o
 -10   5   2      473.18      450.76     17.62 o
  -9   5   2       29.27       36.78      4.44 o
  -8   5   2       28.05       31.67      3.08 o
  -7   5   2       82.02       88.60      4.03 o
  -6   5   2      325.27      372.49     11.34 o
  -5   5   2      430.35      505.11      8.47 o
  -4   5   2      490.62      500.57      7.87 o
  -3   5   2      107.61      110.99      3.22 o
  -2   5   2       46.54       44.56      2.07 o
  -1   5   2      123.07      122.11      3.55 o
   0   5   2     2529.29     2692.51     31.43 o
   1   5   2      472.49      529.58      8.23 o
   2   5   2     1650.28     1837.18     22.47 o
   3   5   2        2.57       -2.08      2.08 o
   4   5   2      346.16      362.60     10.01 o
   5   5   2       20.03       38.36      7.23 o
   6   5   2      114.63      109.28      5.80 o
   7   5   2       54.21       61.62      8.09 o
   8   5   2      363.94      325.09      9.78 o
   9   5   2       30.51       30.50      7.18 o
  10   5   2        0.00       -8.45      8.45 o
  11   5   2       47.05       27.33     12.74 o
  12   5   2        0.08       10.96     14.20 o
  13   5   2        9.42      -19.43     19.43 o
  14   5   2       16.84       44.56     31.30 o
 -15   6   2       14.03       26.74     28.77 o
 -14   6   2       28.88       47.19     25.11 o
 -13   6   2       49.97       45.30     17.81 o
 -12   6   2      123.76      122.48     15.63 o
 -11   6   2      174.65      146.37     14.88 o
 -10   6   2       22.74       15.62      6.12 o
  -9   6   2      357.31      342.84      8.54 o
  -8   6   2        0.12        1.13      5.25 o
  -7   6   2       22.50       21.59      5.88 o
  -6   6   2     1082.73     1100.59     22.65 o
  -5   6   2      536.58      491.36     12.55 o
  -4   6   2      118.71      132.07      3.95 o
  -3   6   2      630.47      657.01     10.80 o
  -2   6   2      246.69      283.78      5.90 o
  -1   6   2       43.97       59.90      3.16 o
   0   6   2      145.25      147.54      4.36 o
   1   6   2     3869.79     4361.92     49.97 o
   2   6   2       80.19       74.70      4.11 o
   3   6   2      347.75      373.79      9.41 o
   4   6   2      108.18      118.15      8.16 o
   5   6   2       36.81       37.78      5.23 o
   6   6   2     1113.24     1082.12     24.61 o
   7   6   2      188.25      186.40      7.67 o
   8   6   2        8.52       14.48      5.79 o
   9   6   2       36.82       40.90      7.34 o
  10   6   2        1.50       -7.71     17.47 o
  11   6   2       45.12       41.23     13.36 o
  12   6   2        2.36       16.23     14.42 o
  13   6   2       10.97       14.20     18.18 o
 -15   7   2      193.29      245.57     35.09 o
 -14   7   2       37.32       39.76     44.12 o
 -13   7   2        0.81       -8.77     22.63 o
 -12   7   2       43.60       38.01     15.30 o
 -11   7   2      156.84      152.37     13.25 o
 -10   7   2      300.70      290.67     20.58 o
  -9   7   2      245.75      261.60     20.58 o
  -8   7   2       34.93       29.89      7.42 o
  -7   7   2      519.64      523.04     15.01 o
  -6   7   2      215.00      221.71      9.45 o
  -5   7   2      578.47      598.52     14.74 o
  -4   7   2      125.08      132.78      5.06 o
  -3   7   2       41.06       31.29      2.95 o
  -2   7   2       41.23       49.17      4.97 o
  -1   7   2       93.90       89.60      4.12 o
   0   7   2       39.24       52.52      3.45 o
   1   7   2      293.45      325.90      7.65 o
   2   7   2       39.06       41.42      4.48 o
   3   7   2        4.65        3.20      2.45 o
   4   7   2       21.12       12.00      5.75 o
   5   7   2       24.14       30.85      9.53 o
   6   7   2     1011.73      978.30     44.34 o
   7   7   2      597.56      628.38     23.85 o
   8   7   2       70.63       61.19     11.61 o
   9   7   2       11.51       16.37     16.29 o
  10   7   2       11.92       12.62     22.86 o
  11   7   2       59.42       44.63     14.59 o
  12   7   2      246.45      334.13     24.98 o
  13   7   2       72.31      128.82     20.74 o
 -14   8   2       14.56       44.48     51.48 o
 -13   8   2        4.14        7.08     27.97 o
 -12   8   2        0.13       -1.60     22.02 o
 -11   8   2       25.04       21.51     11.48 o
 -10   8   2      813.24      660.05     46.21 o
  -9   8   2      357.77      335.02     15.60 o
  -8   8   2      130.80      124.46     14.64 o
  -7   8   2      497.15      502.45     15.84 o
  -6   8   2      497.46      531.75     15.12 o
  -5   8   2      254.39      247.31     10.28 o
  -4   8   2       67.33       61.29      3.77 o
  -3   8   2       21.23       20.43      2.97 o
  -2   8   2       74.40       77.51      4.12 o
  -1   8   2      528.77      565.66     10.36 o
   0   8   2      114.11      113.93      6.09 o
   1   8   2      116.81      105.86      5.69 o
   2   8   2      241.48      243.60     12.10 o
   3   8   2       61.27       75.49      8.15 o
   4   8   2        8.12        9.41      7.48 o
   5   8   2        2.83        2.91      7.51 o
   6   8   2       44.47       20.46      9.02 o
   7   8   2     1256.02     1101.20     50.76 o
   8   8   2       15.83        3.91     10.98 o
   9   8   2       43.96       40.47     14.01 o
  10   8   2       33.45       31.95     20.58 o
  11   8   2        1.52        1.54     15.12 o
  12   8   2       24.50        5.28     17.30 o
 -13   9   2       42.98       56.47     33.37 o
 -12   9   2       13.47       60.32     39.03 o
 -11   9   2        3.56      -20.39     20.39 o
 -10   9   2      371.60      337.25     18.23 o
  -9   9   2       48.12       47.85     14.48 o
  -8   9   2       50.41       54.02     11.36 o
  -7   9   2       77.98       91.37     10.45 o
  -6   9   2       21.17       18.76      6.95 o
  -5   9   2      617.50      587.74     21.07 o
  -4   9   2     3109.25     3076.99     42.31 o
  -3   9   2      484.58      479.77      9.28 o
  -2   9   2        0.01       -2.42      3.44 o
  -1   9   2       10.34       12.77      4.93 o
   0   9   2      147.37      148.08      8.70 o
   1   9   2     1275.44     1270.62     22.30 o
   2   9   2       81.56       93.92      5.82 o
   3   9   2       82.37       77.26      9.75 o
   4   9   2        1.32        4.39     12.24 o
   5   9   2        0.33       -3.49      8.96 o
   6   9   2      395.59      298.09     17.89 o
   7   9   2      285.66      287.03     22.85 o
   8   9   2        4.29       29.24     12.96 o
   9   9   2      134.91      162.10     17.54 o
  10   9   2        4.81        6.97     17.11 o
  11   9   2        0.01      -11.73     15.75 o
  12   9   2      138.81      169.02     21.76 o
 -13  10   2       10.39       45.13     31.80 o
 -12  10   2       24.17       42.16     26.79 o
 -11  10   2        1.00      -25.00     33.37 o
 -10  10   2        0.53       37.96     22.02 o
  -9  10   2        0.73      -13.48     13.48 o
  -8  10   2      124.47      152.88     39.60 o
  -7  10   2       30.46       32.03     10.34 o
  -6  10   2      181.43      144.95     24.32 o
  -5  10   2      202.04      179.72     15.07 o
  -4  10   2     2145.21     2054.87     39.22 o
  -3  10   2     1533.77     1481.59     26.17 o
  -2  10   2       57.35       66.12      5.38 o
  -1  10   2       17.51       23.73      5.64 o
   0  10   2     2486.78     2398.73     42.57 o
   1  10   2     1138.11     1092.88     20.64 o
   2  10   2      104.92       66.85      9.38 o
   3  10   2      170.61      135.03     11.76 o
   4  10   2       27.58       29.86      9.26 o
   5  10   2       27.24       24.10     10.86 o
   6  10   2       42.42       32.12     11.64 o
   7  10   2       30.43       21.21     35.64 o
   8  10   2      199.14      194.17     26.30 o
   9  10   2       13.60       14.42     19.80 o
  10  10   2        6.06      -21.27     26.99 o
  11  10   2        0.43       18.38     22.78 o
 -12  11   2      176.49      183.42     34.79 o
 -11  11   2       12.90        7.55     26.36 o
 -10  11   2        1.16       24.18     23.92 o
  -9  11   2       14.27       42.08     24.89 o
  -8  11   2        5.22       11.34     18.79 o
  -7  11   2      137.17      106.64     14.47 o
  -6  11   2        6.36        0.81     10.05 o
  -5  11   2      156.71      156.74     13.60 o
  -4  11   2       88.80       82.80     11.55 o
  -3  11   2      878.65      820.26     20.49 o
  -2  11   2        7.35       -2.29      6.85 o
  -1  11   2       77.86       82.07      8.81 o
   0  11   2     1346.98     1256.06     27.95 o
   1  11   2       11.23       18.50      7.92 o
   2  11   2      439.92      387.82     18.94 o
   3  11   2      131.82       93.84     12.93 o
   4  11   2        4.07        4.58     13.08 o
   5  11   2        6.14        2.23     10.73 o
   6  11   2       60.28       61.87     21.50 o
   7  11   2        7.67        7.31     14.30 o
   8  11   2      200.16      202.24     20.75 o
   9  11   2       86.01      111.62     20.92 o
  10  11   2       10.44       19.72     20.50 o
 -11  12   2       22.79       26.64     30.42 o
 -10  12   2        0.02        2.66     26.90 o
  -9  12   2       13.74       -4.83     53.74 o
  -8  12   2      109.28      123.94     33.37 o
  -7  12   2        0.32      -12.57     20.92 o
  -6  12   2      404.17      349.49     24.17 o
  -5  12   2       97.32       76.19     13.15 o
  -4  12   2        1.81      -11.26     23.74 o
  -3  12   2        1.52       -2.43     10.55 o
  -2  12   2      131.27      133.77     18.73 o
  -1  12   2       97.21      114.10     10.68 o
   0  12   2       19.13       13.59      9.28 o
   1  12   2        0.74       -2.71      9.12 o
   2  12   2      102.92       85.15     13.13 o
   3  12   2      276.79      233.14     17.32 o
   4  12   2        6.80        4.19     13.12 o
   5  12   2        6.93        1.62     16.29 o
   6  12   2       36.49       43.61     15.88 o
   7  12   2       39.54       33.90     16.82 o
   8  12   2       75.50       97.40     18.94 o
   9  12   2      311.00      390.68     37.19 o
 -10  13   2       28.48       70.67     34.29 o
  -9  13   2        0.49        1.36     27.86 o
  -8  13   2       40.37       64.57     27.16 o
  -7  13   2       67.78       99.61     28.32 o
  -6  13   2        6.34       50.52     21.90 o
  -5  13   2       23.44       15.84     20.36 o
  -4  13   2      147.22      131.11     16.23 o
  -3  13   2        8.03        4.72     13.63 o
  -2  13   2       97.04      117.98     25.94 o
  -1  13   2        0.16       -9.01     10.25 o
   0  13   2      216.27      213.87     18.29 o
   1  13   2        1.16       -1.84     13.13 o
   2  13   2        0.02       -0.64     13.62 o
   3  13   2       35.56       19.45     14.31 o
   4  13   2      226.32      272.27     25.45 o
   5  13   2       71.30       82.58     17.92 o
   6  13   2       17.94       38.88     17.10 o
   7  13   2       13.02       22.45     28.22 o
   8  13   2        5.85       30.05     30.60 o
  -8  14   2        0.12       13.36     57.13 o
  -7  14   2      263.44      323.63     67.31 o
  -6  14   2        0.77      -13.68     32.81 o
  -5  14   2        0.90      -22.79     22.79 o
  -4  14   2       65.05       86.83     23.64 o
  -3  14   2       17.09       38.16     53.17 o
  -2  14   2        7.79       40.97     23.68 o
  -1  14   2        1.19       24.89     26.02 o
   0  14   2       12.13       30.89     20.62 o
   1  14   2        1.30       11.90     15.59 o
   2  14   2        3.24      -14.69     14.69 o
   3  14   2       14.83       31.14     22.79 o
   4  14   2      233.38      325.45     23.81 o
   5  14   2       56.18      131.41     20.57 o
   6  14   2        9.92       19.73     29.36 o
   7  14   2        3.92       47.65     29.93 o
  -6  15   2        9.37       -5.66     39.60 o
  -5  15   2       12.12       35.47     27.59 o
  -4  15   2        0.09      -15.84     33.94 o
  -3  15   2       31.17       31.68     38.47 o
  -2  15   2      795.09      962.77     73.54 o
  -1  15   2      295.95      432.17     52.04 o
   0  15   2       34.30       99.70     25.56 o
   1  15   2        0.39        0.57     36.77 o
   2  15   2        0.41        1.37     19.57 o
   3  15   2       54.63       27.32     21.91 o
   4  15   2       46.84       59.21     22.69 o
   5  15   2      109.11      150.17     30.12 o
  -3  16   2        0.27       38.47     45.25 o
  -2  16   2       13.51       69.01     42.99 o
  -1  16   2        7.18       16.97     45.25 o
   0  16   2        0.19       26.02     39.60 o
   1  16   2        1.28      -38.47     38.47 o
 -16   1   3        0.09       16.33     24.19 o
 -15   1   3       24.99       25.58     15.78 o
 -14   1   3       32.59       25.20     16.00 o
 -13   1   3       67.24       71.84     11.59 o
 -12   1   3        2.19        1.77      9.32 o
 -11   1   3       68.17       72.77      9.44 o
 -10   1   3      104.57       91.00      8.70 o
  -9   1   3     1209.20     1180.81     25.44 o
  -8   1   3      809.63      864.23     21.17 o
  -7   1   3        6.36        6.31      2.76 o
  -6   1   3       93.64      106.73      3.92 o
  -5   1   3       13.83       15.48      2.00 o
  -4   1   3     1049.04      999.27     12.91 o
  -3   1   3    32225.77    29330.69    317.19 o
  -2   1   3    28077.92    25408.85    299.17 o
  -1   1   3        1.48        0.51      1.18 o
   0   1   3       42.97       52.46      1.88 o
   1   1   3      183.26      167.31      3.27 o
   2   1   3      141.80      145.63      3.31 o
   3   1   3     1239.57     1308.44     14.95 o
   4   1   3     3362.83     3643.84     42.70 o
   5   1   3        4.28        4.89      2.95 o
   6   1   3       69.69       74.54      4.98 o
   7   1   3       25.83       18.53      4.58 o
   8   1   3        8.04        5.87      4.83 o
   9   1   3      316.37      277.01     12.91 o
  10   1   3      162.39      179.81     11.56 o
  11   1   3        1.03        0.26     10.95 o
  12   1   3       63.53       72.35     15.27 o
  13   1   3       40.33       44.29     15.48 o
  14   1   3       21.59       40.00     30.21 o
 -16   2   3       34.24       48.45     22.80 o
 -15   2   3      343.66      359.75     21.72 o
 -14   2   3      157.61      160.44     18.63 o
 -13   2   3      215.13      218.66     15.09 o
 -12   2   3      381.26      387.33     18.01 o
 -11   2   3       27.40       22.07      8.02 o
 -10   2   3       63.77       61.73      7.84 o
  -9   2   3      156.15      173.83      8.84 o
  -8   2   3       47.21       47.70      4.46 o
  -7   2   3      184.89      211.69      7.76 o
  -6   2   3       75.32       76.95      3.66 o
  -5   2   3       83.17       83.57      2.97 o
  -4   2   3     4097.41     4044.02     45.52 o
  -3   2   3     5519.39     5548.95     71.74 o
  -2   2   3     2204.34     2222.46     27.64 o
  -1   2   3      176.72      178.35      2.98 o
   0   2   3     1496.76     1468.55     15.95 o
   1   2   3      545.29      559.16      7.17 o
   2   2   3      287.49      305.25      4.94 o
   3   2   3      139.62      144.26      3.72 o
   4   2   3     1822.28     1900.39     25.22 o
   5   2   3       81.06       80.57      4.36 o
   6   2   3        0.13        0.17      3.24 o
   7   2   3       49.24       40.83      5.46 o
   8   2   3       70.85       71.59      6.72 o
   9   2   3       32.60       42.89      7.30 o
  10   2   3      915.41      779.15     20.50 o
  11   2   3       36.74       23.33     11.45 o
  12   2   3       48.49       31.69     12.77 o
  13   2   3        8.41        9.44     17.15 o
  14   2   3       35.60       54.56     21.58 o
 -16   3   3       17.58       41.27     23.07 o
 -15   3   3       88.15       81.86     19.76 o
 -14   3   3       38.22       34.86     15.19 o
 -13   3   3      970.16      969.21     28.74 o
 -12   3   3      981.12     1006.28     27.31 o
 -11   3   3      173.06      178.46     12.98 o
 -10   3   3       74.83       81.72     10.45 o
  -9   3   3       15.35       12.71      4.91 o
  -8   3   3      495.46      486.64     10.66 o
  -7   3   3     1252.33     1314.24     20.05 o
  -6   3   3        2.00        9.34      4.22 o
  -5   3   3      771.09      771.04     10.84 o
  -4   3   3        3.18        2.33      1.28 o
  -3   3   3      208.04      208.34      4.72 o
  -2   3   3       34.77       30.09      1.58 o
  -1   3   3      443.75      478.67      6.30 o
   0   3   3      107.61      121.81      2.97 o
   1   3   3      824.17      857.68     10.96 o
   2   3   3      124.50      141.98      4.49 o
   3   3   3       34.05       46.55      2.63 o
   4   3   3       18.62       25.57      2.69 o
   5   3   3      403.16      387.56      8.59 o
   6   3   3      805.83      769.05     17.03 o
   7   3   3      660.66      568.21     14.00 o
   8   3   3     1388.91     1326.30     25.72 o
   9   3   3       31.90       50.75      7.73 o
  10   3   3      170.70      139.14     10.12 o
  11   3   3       94.23      127.59     16.16 o
  12   3   3       23.90       22.51     14.36 o
  13   3   3       73.86      100.98     23.80 o
  14   3   3        0.31       14.52     22.51 o
 -16   4   3        8.96       38.47     49.78 o
 -15   4   3       29.34       68.94     21.09 o
 -14   4   3       42.74       27.84     16.96 o
 -13   4   3      450.86      461.62     22.23 o
 -12   4   3      603.99      606.14     22.09 o
 -11   4   3       34.40       31.27      8.79 o
 -10   4   3       56.94       60.83      6.31 o
  -9   4   3        5.44        4.55      4.13 o
  -8   4   3        0.20       -1.47      3.45 o
  -7   4   3      275.76      291.34      7.26 o
  -6   4   3     2740.52     2895.09     39.22 o
  -5   4   3      131.90      139.31      4.69 o
  -4   4   3      347.13      353.77      5.50 o
  -3   4   3        0.00        1.59      1.23 o
  -2   4   3      275.93      298.49      5.37 o
  -1   4   3     3840.34     3974.38     40.30 o
   0   4   3      364.16      393.22      6.51 o
   1   4   3      462.48      500.79      7.51 o
   2   4   3     1061.66     1159.95     14.39 o
   3   4   3       38.13       41.70      3.00 o
   4   4   3       56.01       57.88      3.99 o
   5   4   3        0.35        2.54      3.25 o
   6   4   3       27.42       26.88      3.88 o
   7   4   3      175.99      181.03      7.28 o
   8   4   3      261.81      251.12     10.62 o
   9   4   3       15.76       33.80      7.57 o
  10   4   3       63.63       70.06     10.17 o
  11   4   3       26.85       27.80     11.96 o
  12   4   3       51.59       55.68     15.48 o
  13   4   3        5.73       -8.74     17.02 o
 -16   5   3        4.87        6.25     42.99 o
 -15   5   3       59.59       62.22     36.20 o
 -14   5   3       15.02       13.40     18.01 o
 -13   5   3       71.87       61.93     15.70 o
 -12   5   3       28.78       25.30     10.37 o
 -11   5   3        0.59        5.06     12.41 o
 -10   5   3      418.43      398.72     11.81 o
  -9   5   3        0.37       -2.02      4.00 o
  -8   5   3       50.62       50.55      3.98 o
  -7   5   3      466.62      510.69      9.02 o
  -6   5   3     1581.10     1638.64     21.52 o
  -5   5   3       23.17       26.05      2.07 o
  -4   5   3      498.23      515.23      8.42 o
  -3   5   3      244.12      270.37      5.19 o
  -2   5   3       90.46       93.76      3.19 o
  -1   5   3     1646.23     1818.32     20.90 o
   0   5   3      449.01      493.62      8.07 o
   1   5   3        1.25        2.70      2.16 o
   2   5   3      846.21      931.06     12.33 o
   3   5   3      153.87      176.17     10.26 o
   4   5   3      145.27      130.42      5.32 o
   5   5   3     1186.51     1129.10     34.96 o
   6   5   3      771.88      732.30     15.14 o
   7   5   3      547.51      565.51     13.79 o
   8   5   3       18.64       29.38      7.36 o
   9   5   3      131.93      133.03     13.08 o
  10   5   3       46.21       32.44      9.09 o
  11   5   3       14.97       -0.05     14.35 o
  12   5   3        2.91        1.55     15.44 o
  13   5   3      154.93      140.49     22.53 o
 -15   6   3       10.51       89.59     29.19 o
 -14   6   3       14.85       19.97     23.16 o
 -13   6   3      172.18      146.30     18.81 o
 -12   6   3       87.78       91.73     15.03 o
 -11   6   3      301.73      285.56     14.21 o
 -10   6   3       53.27       50.20      7.72 o
  -9   6   3       34.00       48.11      6.83 o
  -8   6   3        3.75        4.88      2.74 o
  -7   6   3       40.44       37.10      2.35 o
  -6   6   3      374.06      427.78      8.20 o
  -5   6   3      177.40      203.32      5.22 o
  -4   6   3        8.04        8.17      2.87 o
  -3   6   3       94.33       90.33      3.66 o
  -2   6   3        3.83        3.98      1.95 o
  -1   6   3      514.53      539.46      8.61 o
   0   6   3      844.61     1047.61     15.30 o
   1   6   3       13.48       26.88      3.84 o
   2   6   3       27.39       28.14      3.25 o
   3   6   3       11.31       18.55      2.93 o
   4   6   3        1.11        1.20      3.16 o
   5   6   3     1488.82     1449.84     24.27 o
   6   6   3      832.02      803.82     15.92 o
   7   6   3      160.05      154.00      7.92 o
   8   6   3       51.15       34.29     10.78 o
   9   6   3        0.46        2.00      9.07 o
  10   6   3       79.46       86.29     13.26 o
  11   6   3        3.09       -9.62     13.28 o
  12   6   3        2.10        2.02     16.11 o
  13   6   3       19.08       -9.87     29.56 o
 -15   7   3        7.60       75.01     48.65 o
 -14   7   3        1.37       17.24     27.06 o
 -13   7   3       87.32       65.52     33.37 o
 -12   7   3        0.95        8.20     13.95 o
 -11   7   3       77.26       92.28     13.69 o
 -10   7   3        3.31       -0.48      9.74 o
  -9   7   3       21.17       14.51      6.70 o
  -8   7   3       43.08       39.91      5.63 o
  -7   7   3      745.79      735.20     15.05 o
  -6   7   3      781.97      771.19     17.31 o
  -5   7   3      129.20      129.13      4.44 o
  -4   7   3      187.79      197.54      5.62 o
  -3   7   3       73.67       79.17      7.34 o
  -2   7   3      178.06      212.79      5.58 o
  -1   7   3        0.56        2.12      2.85 o
   0   7   3      525.83      590.78     10.66 o
   1   7   3      150.08      152.97      6.34 o
   2   7   3        2.39        1.75      3.33 o
   3   7   3        0.18        2.10      3.04 o
   4   7   3        5.39        1.94      2.66 o
   5   7   3      293.79      292.23      8.68 o
   6   7   3     2938.65     2844.53     43.91 o
   7   7   3      210.24      199.90      9.52 o
   8   7   3        0.04        8.93     12.83 o
   9   7   3        0.01       13.93     12.98 o
  10   7   3        7.71       16.15     16.98 o
  11   7   3      182.66      238.60     19.43 o
  12   7   3       54.06       86.40     19.13 o
 -14   8   3        1.44      -15.32     29.31 o
 -13   8   3       41.27       65.95     26.64 o
 -12   8   3       23.13       34.57     37.33 o
 -11   8   3      249.38      254.59     27.16 o
 -10   8   3      140.59      138.01     13.56 o
  -9   8   3       47.77       50.96      7.75 o
  -8   8   3        0.53       -3.11      5.67 o
  -7   8   3       37.95       33.93      6.00 o
  -6   8   3       19.82       19.38      4.90 o
  -5   8   3      302.15      307.45      7.18 o
  -4   8   3      123.64      139.67      6.32 o
  -3   8   3       15.36       20.71      4.28 o
  -2   8   3        4.57        2.24      3.19 o
  -1   8   3        0.03        1.46      3.33 o
   0   8   3        8.16        5.35      4.95 o
   1   8   3       24.46       17.85      4.07 o
   2   8   3       46.86       68.17      5.90 o
   3   8   3        3.68        3.91      2.97 o
   4   8   3      126.26      126.74     10.61 o
   5   8   3        7.74        1.22     10.11 o
   6   8   3      450.30      478.93     24.35 o
   7   8   3       29.94       33.05     11.14 o
   8   8   3       15.20       14.62     17.54 o
   9   8   3       37.04       34.46     14.10 o
  10   8   3        0.08        0.53     19.46 o
  11   8   3       10.26        0.99     18.13 o
  12   8   3       30.50       54.59     20.25 o
 -14   9   3        0.27      -11.53     33.94 o
 -13   9   3        1.64        1.96     26.72 o
 -12   9   3      162.66      129.73     26.40 o
 -11   9   3       24.43       12.44     22.70 o
 -10   9   3       58.85       47.96     21.50 o
  -9   9   3       27.37       19.82      8.34 o
  -8   9   3      549.73      515.97     15.98 o
  -7   9   3      158.66      155.37     11.86 o
  -6   9   3       15.33       28.10      8.33 o
  -5   9   3     1876.60     1852.22     26.99 o
  -4   9   3      366.03      342.77      8.69 o
  -3   9   3       57.15       62.72      5.37 o
  -2   9   3       12.75        8.64      3.78 o
  -1   9   3      155.07      173.16     10.18 o
   0   9   3        6.26        4.27      4.89 o
   1   9   3      273.15      269.43     10.21 o
   2   9   3        9.84       12.19      4.55 o
   3   9   3      105.57      115.97      4.52 o
   4   9   3       21.69        9.30      9.10 o
   5   9   3       14.08       -3.77     10.49 o
   6   9   3       18.14       27.12     10.95 o
   7   9   3       42.47       30.77     15.06 o
   8   9   3      524.22      526.80     27.40 o
   9   9   3       63.38       53.40     16.42 o
  10   9   3       10.63        9.05     27.20 o
  11   9   3        2.00      -17.06     17.06 o
 -13  10   3        8.01       57.13     31.20 o
 -12  10   3        0.22       53.49     35.64 o
 -11  10   3        6.61        2.05     23.59 o
 -10  10   3      197.52      169.57     26.25 o
  -9  10   3        2.04        7.97     18.48 o
  -8  10   3      129.56      141.11     18.41 o
  -7  10   3        0.17        8.41     10.55 o
  -6  10   3       13.95       16.78      7.91 o
  -5  10   3      167.60      158.44     12.20 o
  -4  10   3     1462.20     1464.36     23.00 o
  -3  10   3      302.29      284.50      8.54 o
  -2  10   3      476.95      483.16     12.47 o
  -1  10   3      197.87      184.05     13.23 o
   0  10   3        0.96       14.91      7.56 o
   1  10   3      197.30      181.20      8.87 o
   2  10   3      243.71      203.01      8.55 o
   3  10   3       25.61       22.47      9.62 o
   4  10   3       13.85       11.50      9.99 o
   5  10   3        0.78        5.86      9.87 o
   6  10   3      259.42      219.61     18.30 o
   7  10   3       14.08        6.64     12.93 o
   8  10   3        3.66       23.63     15.76 o
   9  10   3      126.01      159.31     50.91 o
  10  10   3        5.98       13.55     20.26 o
  11  10   3       18.02       26.41     19.45 o
 -12  11   3        0.00       19.76     30.92 o
 -11  11   3        0.35       29.98     27.45 o
 -10  11   3       24.84       14.95     24.39 o
  -9  11   3       11.72       -3.63     21.19 o
  -8  11   3        0.27        6.65     20.11 o
  -7  11   3       46.38       81.46     20.80 o
  -6  11   3        4.98        5.37      9.24 o
  -5  11   3       22.18       22.46     11.51 o
  -4  11   3      943.50      874.31     31.15 o
  -3  11   3      203.77      200.85     11.63 o
  -2  11   3        2.85       -0.84      7.04 o
  -1  11   3       86.69      105.10      9.36 o
   0  11   3        2.44       -0.90      8.08 o
   1  11   3       60.90       50.59      8.34 o
   2  11   3      320.30      264.50     14.47 o
   3  11   3       27.20       20.10     11.09 o
   4  11   3        7.42       16.51     11.89 o
   5  11   3       21.07       25.62     12.71 o
   6  11   3       27.45       14.95     13.65 o
   7  11   3        3.86       13.93     19.82 o
   8  11   3       53.64       95.95     22.35 o
   9  11   3        3.76       24.93     18.55 o
  10  11   3       21.37       25.32     22.77 o
 -11  12   3        5.50        2.26     31.68 o
 -10  12   3        0.97       23.76     69.01 o
  -9  12   3       17.87        6.38     80.89 o
  -8  12   3       36.91       85.98     24.00 o
  -7  12   3      293.76      284.33     40.73 o
  -6  12   3       33.13       30.95     19.95 o
  -5  12   3       46.93       22.89     28.47 o
  -4  12   3       42.18       40.57     11.74 o
  -3  12   3       73.23       76.35     10.29 o
  -2  12   3        1.34        0.85      8.59 o
  -1  12   3       72.48       72.19     12.74 o
   0  12   3       77.66       69.02     17.47 o
   1  12   3       84.73      111.71     11.50 o
   2  12   3      152.89      131.01     14.64 o
   3  12   3        3.89       -0.51     12.63 o
   4  12   3       56.13       90.73     20.48 o
   5  12   3        4.71       13.05     23.86 o
   6  12   3        8.30       18.47     14.91 o
   7  12   3       36.33       52.67     18.38 o
   8  12   3      160.39      200.44     41.65 o
   9  12   3       11.09        2.75     23.05 o
 -10  13   3        3.30       33.97     33.13 o
  -9  13   3      151.58      196.99     45.25 o
  -8  13   3      112.70      157.80     29.80 o
  -7  13   3       10.18      -24.00     24.00 o
  -6  13   3        2.02       -3.86     23.16 o
  -5  13   3        0.18       -1.57     20.62 o
  -4  13   3       26.00       28.90     19.00 o
  -3  13   3       88.18       71.18     17.38 o
  -2  13   3       78.17       96.83     14.18 o
  -1  13   3      354.30      359.44     18.85 o
   0  13   3       15.78       27.06     16.56 o
   1  13   3        9.09       23.22     13.08 o
   2  13   3       11.79       11.83     13.98 o
   3  13   3      136.26      148.23     17.39 o
   4  13   3        0.02        8.43     15.88 o
   5  13   3       15.46       62.28     16.66 o
   6  13   3        2.02       19.49     25.54 o
   7  13   3        2.31      -18.69     18.69 o
   8  13   3       75.48      100.02     52.61 o
  -8  14   3        2.24       27.15     28.80 o
  -7  14   3      158.47      155.34     45.82 o
  -6  14   3       11.48      -28.85     28.85 o
  -5  14   3        1.05       28.28     37.33 o
  -4  14   3       35.42       30.47     22.23 o
  -3  14   3      108.37      120.49     61.09 o
  -2  14   3      114.71      140.43     23.35 o
  -1  14   3        0.44       46.04     20.62 o
   0  14   3        8.13       -9.51     14.91 o
   1  14   3       17.35        3.12     24.47 o
   2  14   3        1.42      -14.02     16.93 o
   3  14   3        0.76      -27.28     30.37 o
   4  14   3      198.46      234.17     23.18 o
   5  14   3        0.20       -5.17     18.29 o
   6  14   3        0.95      -19.60     19.60 o
  -6  15   3        3.17       20.97     42.43 o
  -5  15   3        0.73       17.48     26.72 o
  -4  15   3       17.57       -1.13     39.60 o
  -3  15   3        5.71       31.68     32.81 o
  -2  15   3       64.82      112.00     39.60 o
  -1  15   3       68.29      178.75     42.99 o
   0  15   3        1.12      -18.10     36.20 o
   1  15   3       21.33       10.40     24.39 o
   2  15   3        3.32       -9.60     35.59 o
   3  15   3      183.49      209.67     24.49 o
   4  15   3       20.27       74.49     22.20 o
  -3  16   3       50.27      213.82     47.52 o
  -2  16   3      185.74      287.36     53.17 o
  -1  16   3        4.03       79.19     47.52 o
   0  16   3       40.71       83.72     41.86 o
 -17   0   4       39.08       57.70     30.40 o
 -16   0   4       62.21       37.33     25.60 o
 -15   0   4       48.22       35.07     30.55 o
 -14   0   4       16.85       19.46     17.99 o
 -13   0   4      307.54      327.14     29.98 o
 -12   0   4       63.50       45.82     14.40 o
 -11   0   4        2.76       16.40     11.20 o
 -10   0   4        3.70        5.21      9.17 o
  -9   0   4     1325.57     1338.19     39.59 o
  -8   0   4       63.99       68.05      6.03 o
  -7   0   4       18.26       18.60      4.91 o
  -6   0   4       60.27       63.51      5.08 o
  -5   0   4       43.26       39.42      3.74 o
  -4   0   4     5319.37     5482.39     87.25 o
  -3   0   4   141527.08   111718.14   1707.90 o
  -2   0   4     3325.56     3668.39     59.10 o
  -1   0   4     2400.87     2344.00     38.88 o
   0   0   4     1754.92     1742.44     26.71 o
   1   0   4      635.30      670.33     11.08 o
   2   0   4     6044.99     6542.01     92.79 o
   3   0   4      941.00     1057.92     18.45 o
   4   0   4       40.62       61.98      4.65 o
   5   0   4        1.88        4.96      5.76 o
   6   0   4       36.54       34.60      6.70 o
   7   0   4      917.23      900.28     25.63 o
   8   0   4       17.69       13.27      7.46 o
   9   0   4     1185.39     1162.73     42.86 o
  10   0   4      128.08      101.37     14.54 o
  11   0   4       24.78       16.42     14.40 o
  12   0   4       53.87       18.76     21.90 o
  13   0   4       69.60       25.16     22.39 o
 -17   1   4        1.69      -23.91     23.91 o
 -16   1   4       25.20        6.40     18.48 o
 -15   1   4      205.55      193.87     17.93 o
 -14   1   4        2.26       -0.86     12.58 o
 -13   1   4       87.14       75.51     12.30 o
 -12   1   4      231.24      210.57     13.11 o
 -11   1   4      157.70      150.87     11.39 o
 -10   1   4       13.39       11.55      6.60 o
  -9   1   4     1022.16     1065.93     26.17 o
  -8   1   4      201.71      196.41      6.93 o
  -7   1   4      400.89      409.72      8.93 o
  -6   1   4        2.15        8.11      2.45 o
  -5   1   4      264.80      259.94      5.53 o
  -4   1   4     2452.63     2485.24     29.32 o
  -3   1   4       12.37       18.96      1.98 o
  -2   1   4      217.05      205.41      5.25 o
  -1   1   4       54.93       53.21      2.40 o
   0   1   4       77.68       73.88      2.49 o
   1   1   4      472.19      487.77      7.07 o
   2   1   4        1.86        2.66      1.70 o
   3   1   4     2345.25     2550.00     29.02 o
   4   1   4      748.13      710.15     11.92 o
   5   1   4      145.18      130.53      6.40 o
   6   1   4       55.69       40.84      4.68 o
   7   1   4        5.29        6.63      4.90 o
   8   1   4       33.59       18.83      5.59 o
   9   1   4     1925.29     1803.43     31.43 o
  10   1   4      314.54      329.61     16.59 o
  11   1   4      143.22      152.54     12.77 o
  12   1   4       32.22       43.02     13.87 o
  13   1   4      168.50      231.71     19.85 o
 -16   2   4      148.23      147.34     20.03 o
 -15   2   4      235.26      259.38     19.92 o
 -14   2   4      223.21      225.85     17.96 o
 -13   2   4      324.68      312.08     26.45 o
 -12   2   4        4.79       -0.17      9.18 o
 -11   2   4        6.95        3.78      7.88 o
 -10   2   4      131.14      134.94      9.58 o
  -9   2   4      325.46      321.41     16.64 o
  -8   2   4      142.54      133.14      5.62 o
  -7   2   4       55.19       57.77      3.70 o
  -6   2   4     1387.80     1420.26     18.23 o
  -5   2   4     3591.53     3699.54     40.10 o
  -4   2   4      248.81      242.81      5.43 o
  -3   2   4      611.67      680.93     12.84 o
  -2   2   4      365.06      341.89      5.52 o
  -1   2   4      974.72     1057.86     12.92 o
   0   2   4        3.42        3.94      1.50 o
   1   2   4     1016.82     1043.17     12.44 o
   2   2   4        0.39       -1.66      1.94 o
   3   2   4     1237.86     1324.89     18.69 o
   4   2   4      335.01      327.72      9.15 o
   5   2   4       11.35       18.19      4.79 o
   6   2   4        7.24        8.86      4.18 o
   7   2   4       44.85       39.04      5.40 o
   8   2   4      392.37      341.60     12.77 o
   9   2   4      568.37      526.19     17.30 o
  10   2   4      175.05      154.88     11.35 o
  11   2   4      150.59      164.61     14.08 o
  12   2   4        5.11        9.13     12.91 o
  13   2   4      112.01      149.73     26.76 o
 -16   3   4      139.13      154.42     59.40 o
 -15   3   4      244.42      242.80     19.19 o
 -14   3   4      243.31      248.42     16.81 o
 -13   3   4      761.71      765.77     25.68 o
 -12   3   4      152.50      166.86     12.68 o
 -11   3   4      210.91      212.39     13.30 o
 -10   3   4       49.65       48.09      7.56 o
  -9   3   4       13.18        7.11      4.50 o
  -8   3   4      214.33      220.82      8.52 o
  -7   3   4      759.24      740.51     13.22 o
  -6   3   4      662.62      633.68     13.00 o
  -5   3   4       64.42       65.50      3.53 o
  -4   3   4      312.80      281.43      7.08 o
  -3   3   4      632.27      646.66     10.58 o
  -2   3   4      936.88     1006.49     12.47 o
  -1   3   4      244.65      232.71      4.58 o
   0   3   4      423.37      464.95      6.84 o
   1   3   4      860.02      910.83     10.80 o
   2   3   4        4.90        4.30      2.09 o
   3   3   4      167.82      173.70      5.87 o
   4   3   4       78.20       90.32      5.01 o
   5   3   4      489.89      516.96     11.05 o
   6   3   4      430.96      388.86     10.47 o
   7   3   4     5830.58     5584.20     92.77 o
   8   3   4      423.57      407.94     16.81 o
   9   3   4      234.86      208.20     11.95 o
  10   3   4      101.10      140.41     14.13 o
  11   3   4       67.95       79.97     15.58 o
  12   3   4       20.08       36.47     12.71 o
  13   3   4      129.77      162.54     24.33 o
 -16   4   4      127.76      151.75     31.97 o
 -15   4   4       18.35       12.94     20.77 o
 -14   4   4       17.17       14.78     14.11 o
 -13   4   4      155.41      157.76     16.01 o
 -12   4   4      214.91      245.44     14.39 o
 -11   4   4        7.10       16.73      8.51 o
 -10   4   4       63.50       87.37      9.48 o
  -9   4   4      169.88      183.48      7.37 o
  -8   4   4       82.54       91.49      4.99 o
  -7   4   4        7.68       14.35      3.68 o
  -6   4   4      920.23      901.49     15.99 o
  -5   4   4     1058.05     1028.30     32.50 o
  -4   4   4       90.05       89.71      7.84 o
  -3   4   4     1113.94     1177.11     16.86 o
  -2   4   4     1910.57     2048.30     24.72 o
  -1   4   4       13.84       13.09      1.90 o
   0   4   4       93.30       94.94      4.00 o
   1   4   4     2764.32     3023.29     35.63 o
   2   4   4        5.78        2.87      2.35 o
   3   4   4       13.58       13.99      4.14 o
   4   4   4      158.21      134.54      5.81 o
   5   4   4      222.24      243.23     10.75 o
   6   4   4       86.93       94.48      6.41 o
   7   4   4     1510.10     1425.82     29.72 o
   8   4   4      104.26       86.03      7.58 o
   9   4   4        5.61       -6.98      6.98 o
  10   4   4      209.39      237.52     14.35 o
  11   4   4       61.43       46.51     11.22 o
  12   4   4       55.83       65.58     17.27 o
  13   4   4       17.93       13.68     25.80 o
 -16   5   4       25.54       75.21     30.60 o
 -15   5   4        4.02       12.98     40.16 o
 -14   5   4       20.07       35.64     24.00 o
 -13   5   4      204.02      213.19     20.95 o
 -12   5   4        0.15       13.51     10.14 o
 -11   5   4      140.03      136.17     10.86 o
 -10   5   4       47.29       51.22      5.31 o
  -9   5   4      261.25      257.44      9.44 o
  -8   5   4      112.57      140.18      7.77 o
  -7   5   4      392.50      407.42      8.52 o
  -6   5   4      939.75      985.50     27.73 o
  -5   5   4     1139.17     1232.14     23.18 o
  -4   5   4      106.58      106.01      5.40 o
  -3   5   4        0.20        2.04      1.82 o
  -2   5   4       84.74       87.27      3.12 o
  -1   5   4      293.04      339.04      6.12 o
   0   5   4     3382.33     3721.99     40.64 o
   1   5   4     2353.13     2628.41     33.70 o
   2   5   4      169.25      153.18      5.60 o
   3   5   4        1.96        4.22      3.10 o
   4   5   4       63.62       63.08      4.94 o
   5   5   4       97.44      104.34      8.11 o
   6   5   4      918.86      851.25     19.05 o
   7   5   4      121.28      127.32      8.42 o
   8   5   4      149.79      155.16     10.27 o
   9   5   4        6.83        5.03      9.55 o
  10   5   4       63.33       74.39     14.89 o
  11   5   4      149.31      137.61     16.94 o
  12   5   4       98.55      115.71     19.31 o
  13   5   4        7.17       11.11     20.51 o
 -15   6   4       46.60       36.47     27.59 o
 -14   6   4       60.94       40.58     24.39 o
 -13   6   4        6.00       -1.38     26.59 o
 -12   6   4      809.84      869.46     46.26 o
 -11   6   4     1508.38     1530.28     33.34 o
 -10   6   4       39.29       49.15      7.41 o
  -9   6   4        9.21       12.84      4.70 o
  -8   6   4        5.34        7.92      5.82 o
  -7   6   4       71.95       71.52      3.81 o
  -6   6   4      420.82      453.31     18.25 o
  -5   6   4     1542.33     1587.90     29.63 o
  -4   6   4        6.76        8.28      2.53 o
  -3   6   4      135.56      135.84      6.76 o
  -2   6   4       30.70       38.51      2.63 o
  -1   6   4     4333.40     4756.51     51.15 o
   0   6   4      550.29      590.85     14.10 o
   1   6   4       61.81       64.77      4.07 o
   2   6   4       60.76       62.16      4.80 o
   3   6   4       82.73       74.64      4.63 o
   4   6   4       65.92       60.71      5.28 o
   5   6   4      816.93      750.43     15.47 o
   6   6   4     1895.31     1822.99     30.77 o
   7   6   4       12.48        8.35      6.25 o
   8   6   4        1.05        1.62      6.83 o
   9   6   4        7.20       11.23     12.78 o
  10   6   4       98.31       88.24     14.34 o
  11   6   4       44.90       59.46     19.43 o
  12   6   4      336.73      467.74     27.96 o
 -15   7   4        1.34       13.80     29.80 o
 -14   7   4       12.91      -17.19     26.88 o
 -13   7   4        0.30       22.95     22.63 o
 -12   7   4     1052.04     1071.35     62.22 o
 -11   7   4      831.07      820.62     38.65 o
 -10   7   4       57.16       62.00      9.86 o
  -9   7   4       11.10       14.03      3.80 o
  -8   7   4      323.67      308.25      7.37 o
  -7   7   4      408.78      413.38      7.52 o
  -6   7   4        7.40       11.75      2.11 o
  -5   7   4       68.54       58.36      3.31 o
  -4   7   4       24.38       22.35      4.98 o
  -3   7   4       18.45       20.16      3.01 o
  -2   7   4      205.40      217.22      5.81 o
  -1   7   4      343.87      329.12      7.57 o
   0   7   4       94.17      107.81      5.15 o
   1   7   4        0.02       -1.71      3.90 o
   2   7   4        6.97       -1.40      3.95 o
   3   7   4       26.23       29.33      3.66 o
   4   7   4        2.74       -1.19      4.63 o
   5   7   4     1422.82     1360.02     24.03 o
   6   7   4      519.01      457.32     13.88 o
   7   7   4      316.42      293.66     11.82 o
   8   7   4       16.73       31.43     16.97 o
   9   7   4        0.33        3.04     13.46 o
  10   7   4       49.31       75.63     15.34 o
  11   7   4        6.68       24.31     16.15 o
  12   7   4       14.02      -15.80     18.64 o
 -14   8   4       22.95       32.66     32.24 o
 -13   8   4       10.70       45.25     24.80 o
 -12   8   4      257.51      261.42     30.71 o
 -11   8   4        1.96       32.63     20.62 o
 -10   8   4        7.14       47.57     17.93 o
  -9   8   4       81.62       86.32      9.75 o
  -8   8   4      156.92      190.60      9.96 o
  -7   8   4      222.00      244.08      5.45 o
  -6   8   4      201.25      215.83      5.77 o
  -5   8   4      294.64      310.45      7.33 o
  -4   8   4       23.41       20.80      3.32 o
  -3   8   4       11.35        4.86      4.94 o
  -2   8   4        6.00        4.25      3.53 o
  -1   8   4        1.84        1.51      4.23 o
   0   8   4        4.03       14.00      4.04 o
   1   8   4       58.97       74.07      5.80 o
   2   8   4      105.21      118.03      7.62 o
   3   8   4       21.66       22.53      3.79 o
   4   8   4      948.21      869.09     23.21 o
   5   8   4      254.99      263.73      9.18 o
   6   8   4      252.11      228.43     16.42 o
   7   8   4       36.80       34.11     15.69 o
   8   8   4        6.41      -11.96     12.85 o
   9   8   4        6.99       13.30     18.63 o
  10   8   4       84.68      118.35     19.72 o
  11   8   4      212.90      313.65     22.20 o
 -14   9   4        3.18       -5.59     33.82 o
 -13   9   4      216.10      248.20     33.34 o
 -12   9   4        0.98       13.08     25.45 o
 -11   9   4       53.10       48.08     31.11 o
 -10   9   4        0.26        7.05     20.39 o
  -9   9   4        0.35       12.21     16.85 o
  -8   9   4        0.96        2.01      6.77 o
  -7   9   4      147.33      126.52      7.49 o
  -6   9   4      554.47      589.31     11.30 o
  -5   9   4        9.06       12.00      5.16 o
  -4   9   4      127.44      121.11      6.55 o
  -3   9   4       62.86       62.76      8.08 o
  -2   9   4      992.85      990.54     24.27 o
  -1   9   4      348.18      316.43     11.99 o
   0   9   4       48.42       49.78      6.07 o
   1   9   4       21.15       14.46      5.38 o
   2   9   4        5.94        4.68      4.84 o
   3   9   4       19.83       33.34      4.38 o
   4   9   4        0.16        8.12      8.78 o
   5   9   4      951.54      819.73     29.45 o
   6   9   4        0.41       -3.62     11.53 o
   7   9   4      541.06      519.58     26.25 o
   8   9   4       24.69       41.07     15.64 o
   9   9   4        0.46       20.92     17.89 o
  10   9   4       64.85      104.39     20.13 o
  11   9   4       21.48      -17.86     17.86 o
 -13  10   4        9.43       44.96     32.33 o
 -12  10   4       60.85       99.74     32.68 o
 -11  10   4        5.56       23.34     24.89 o
 -10  10   4      110.09      109.16     24.39 o
  -9  10   4       12.29       21.50     36.77 o
  -8  10   4      337.38      363.16     40.73 o
  -7  10   4       23.13       28.00     15.76 o
  -6  10   4      108.70      136.92     21.07 o
  -5  10   4       91.33       92.00      6.92 o
  -4  10   4      391.78      393.88     11.01 o
  -3  10   4      140.43      155.30     10.37 o
  -2  10   4      682.30      668.24     19.16 o
  -1  10   4     1060.94     1025.86     23.78 o
   0  10   4       55.94       64.90      6.97 o
   1  10   4        9.24       -4.41      7.03 o
   2  10   4       72.38       76.37      9.15 o
   3  10   4       90.73       95.65      6.40 o
   4  10   4        2.70       -8.15      9.82 o
   5  10   4       24.47        2.14     12.24 o
   6  10   4       69.82       84.41     15.22 o
   7  10   4       41.57       37.29     14.29 o
   8  10   4       31.47       50.72     17.38 o
   9  10   4      134.93      162.96     21.88 o
  10  10   4        4.15        2.42     21.52 o
 -12  11   4        2.91        0.31     30.60 o
 -11  11   4        6.86       -2.78     27.16 o
 -10  11   4        4.05       -0.57     24.00 o
  -9  11   4       14.23      -16.41     21.47 o
  -8  11   4       36.03       16.66     20.39 o
  -7  11   4       67.09       71.92     19.59 o
  -6  11   4        7.04       -5.10     23.76 o
  -5  11   4        6.21       -3.05     13.25 o
  -4  11   4       39.86       60.16     10.61 o
  -3  11   4       12.28       15.59      8.36 o
  -2  11   4        5.69       10.28      7.57 o
  -1  11   4      525.64      471.80     18.62 o
   0  11   4      239.07      227.12     13.44 o
   1  11   4      166.82      163.49     12.74 o
   2  11   4        5.82       24.23     10.81 o
   3  11   4      349.00      340.46     20.57 o
   4  11   4        6.99       16.80     12.77 o
   5  11   4        2.58       -1.70     17.73 o
   6  11   4       24.66       58.09     18.84 o
   7  11   4       77.39      103.24     17.80 o
   8  11   4        2.23       -5.10     18.80 o
   9  11   4        6.53      -25.98     25.98 o
 -11  12   4       16.32       56.89     31.17 o
 -10  12   4       11.97        7.62     31.11 o
  -9  12   4       55.69       71.11     26.88 o
  -8  12   4       29.25       35.30     23.59 o
  -7  12   4       46.39       27.77     21.19 o
  -6  12   4        3.60        9.00     19.15 o
  -5  12   4       60.95       52.91     26.59 o
  -4  12   4      199.56      167.53     31.68 o
  -3  12   4      436.15      442.90     21.07 o
  -2  12   4       20.45       16.64     11.36 o
  -1  12   4       14.96       29.57      9.72 o
   0  12   4      102.58      112.72     11.41 o
   1  12   4        8.56        6.41     11.48 o
   2  12   4      100.46      107.67     14.45 o
   3  12   4        9.33        9.09     12.08 o
   4  12   4       37.41       46.41     24.27 o
   5  12   4        2.94       10.41     16.22 o
   6  12   4       26.06       19.63     16.68 o
   7  12   4        7.27       -1.19     22.95 o
   8  12   4      144.78      242.11     35.73 o
 -10  13   4       33.34       20.44     34.74 o
  -9  13   4       54.18       95.26     29.99 o
  -8  13   4       38.30       60.10     26.79 o
  -7  13   4        0.01      -22.79     22.79 o
  -6  13   4        0.32      -18.88     23.03 o
  -5  13   4      240.13      246.89     35.07 o
  -4  13   4       83.14       79.89     20.75 o
  -3  13   4       56.35       70.08     20.29 o
  -2  13   4        9.00       16.35     11.28 o
  -1  13   4       63.94       64.35     12.90 o
   0  13   4      172.47      166.27     30.66 o
   1  13   4       17.37       19.12     13.97 o
   2  13   4        1.67      -11.25     15.46 o
   3  13   4        1.60       23.89     21.19 o
   4  13   4       10.83       15.46     16.37 o
   5  13   4        0.00      -11.97     17.63 o
   6  13   4       16.25       -9.77     19.99 o
   7  13   4        3.06       16.46     20.93 o
  -8  14   4        7.98      -26.26     30.73 o
  -7  14   4        3.01      -27.52     27.52 o
  -6  14   4       88.58       94.22     25.11 o
  -5  14   4       51.80       98.43     37.33 o
  -4  14   4        7.99      -22.02     22.02 o
  -3  14   4      204.27      204.63     28.85 o
  -2  14   4        1.01       -2.26     35.07 o
  -1  14   4        6.29       89.38     36.20 o
   0  14   4       24.57       33.35     15.56 o
   1  14   4       16.14      -16.09     16.09 o
   2  14   4        6.11       -1.09     23.19 o
   3  14   4        9.55       -7.21     18.30 o
   4  14   4       10.38        5.60     19.87 o
   5  14   4       21.99       31.94     21.16 o
  -6  15   4        0.11        2.22     29.99 o
  -5  15   4       26.72       15.51     27.59 o
  -4  15   4        6.99       19.23     40.73 o
  -3  15   4      380.23      557.75     66.75 o
  -2  15   4       63.04      149.34     42.99 o
  -1  15   4       42.86       98.43     41.86 o
   0  15   4       28.80      -33.94     35.07 o
   1  15   4      106.24      114.27     40.73 o
   2  15   4        2.47      -15.03     21.31 o
   3  15   4       13.46       -8.34     21.07 o
 -17   1   5       45.61       44.95     21.32 o
 -16   1   5       78.66       47.11     19.13 o
 -15   1   5       21.95       15.50     17.19 o
 -14   1   5       20.05       12.14     12.56 o
 -13   1   5       67.32       52.48     11.29 o
 -12   1   5       19.31       15.25      9.72 o
 -11   1   5      594.43      587.82     19.06 o
 -10   1   5       33.45       33.17      7.24 o
  -9   1   5       20.26       23.12      4.69 o
  -8   1   5      218.67      219.31      7.92 o
  -7   1   5       35.84       37.49      4.24 o
  -6   1   5       96.56      111.00      4.52 o
  -5   1   5     3170.01     3337.46     39.17 o
  -4   1   5     1416.14     1453.63     18.55 o
  -3   1   5     1066.95     1074.92     14.36 o
  -2   1   5      611.76      561.24      8.75 o
  -1   1   5      417.75      393.88      6.55 o
   0   1   5        1.00        2.75      1.82 o
   1   1   5     1512.48     1582.08     18.17 o
   2   1   5     1971.48     2106.92     27.91 o
   3   1   5      743.37      764.41     12.94 o
   4   1   5       24.06       30.29      4.32 o
   5   1   5        4.18        2.41      3.97 o
   6   1   5       20.50       24.33      5.99 o
   7   1   5      926.75      898.08     18.67 o
   8   1   5     1804.43     1832.15     31.37 o
   9   1   5        1.95       -6.82      6.82 o
  10   1   5      180.40      188.81     12.61 o
  11   1   5        0.07        3.23     10.93 o
  12   1   5       28.91       45.03     20.58 o
  13   1   5        2.63        9.43     17.23 o
 -17   2   5      110.41      116.73     85.98 o
 -16   2   5        9.59      -17.81     17.81 o
 -15   2   5       69.56       69.72     16.06 o
 -14   2   5       24.09        4.49     13.07 o
 -13   2   5       68.23       63.26     11.80 o
 -12   2   5      178.75      192.60     13.49 o
 -11   2   5        2.10        2.67      8.02 o
 -10   2   5     1053.08      992.18     18.60 o
  -9   2   5        7.29        7.55      4.39 o
  -8   2   5      146.45      149.01      6.02 o
  -7   2   5      223.28      216.90      6.24 o
  -6   2   5     2921.42     3010.74     42.15 o
  -5   2   5     2928.94     3020.24     35.80 o
  -4   2   5      144.04      130.02      3.89 o
  -3   2   5       20.71       19.11      1.98 o
  -2   2   5       33.64       36.50      2.97 o
  -1   2   5       10.19        6.83      2.04 o
   0   2   5        0.39        1.73      2.38 o
   1   2   5      313.52      342.97      6.19 o
   2   2   5     1312.61     1379.06     18.87 o
   3   2   5      385.13      404.28      9.47 o
   4   2   5      110.98       99.08      5.95 o
   5   2   5       10.23        8.14      4.32 o
   6   2   5       19.16       21.99      5.27 o
   7   2   5      204.70      210.38     16.44 o
   8   2   5       90.17       71.46      7.22 o
   9   2   5      322.40      289.49     14.57 o
  10   2   5       21.60       28.01     10.97 o
  11   2   5       46.58       40.42     12.03 o
  12   2   5        0.15       29.15     21.47 o
  13   2   5       68.84      103.93     22.79 o
 -16   3   5       11.87       36.20     27.20 o
 -15   3   5       27.46       30.15     15.79 o
 -14   3   5       51.02       20.69     15.42 o
 -13   3   5      136.81      151.47     13.56 o
 -12   3   5        0.02       -3.94      9.32 o
 -11   3   5       47.56       52.35      9.49 o
 -10   3   5      285.30      299.90     15.17 o
  -9   3   5      242.68      235.75     11.72 o
  -8   3   5        0.00        1.24      3.66 o
  -7   3   5      886.91      933.09     15.57 o
  -6   3   5     1765.01     1791.59     25.70 o
  -5   3   5      703.74      615.70     19.21 o
  -4   3   5      399.76      425.34     10.49 o
  -3   3   5     1519.55     1598.38     17.71 o
  -2   3   5        3.66        2.52      1.58 o
  -1   3   5      238.27      245.83      4.95 o
   0   3   5      907.65      943.84     12.72 o
   1   3   5      177.59      192.22      5.20 o
   2   3   5      129.68      142.97      5.27 o
   3   3   5      161.51      154.41      6.36 o
   4   3   5       99.12      113.33      7.56 o
   5   3   5       13.73        8.22      4.72 o
   6   3   5     4621.67     4434.89     75.21 o
   7   3   5       23.43       20.70      7.35 o
   8   3   5       21.08       12.59      8.24 o
   9   3   5      160.81      163.21     10.98 o
  10   3   5       22.64        8.39      9.78 o
  11   3   5       51.56       64.00     13.43 o
  12   3   5      175.67      218.34     22.21 o
 -16   4   5       65.54       74.98     30.42 o
 -15   4   5       11.58      -23.96     23.96 o
 -14   4   5        3.44       26.10     16.00 o
 -13   4   5        2.48       10.04     14.97 o
 -12   4   5       14.83       20.17     10.81 o
 -11   4   5       23.01       32.01     11.09 o
 -10   4   5      129.72      146.73      9.31 o
  -9   4   5      132.50      128.52      6.32 o
  -8   4   5       22.73       31.60      4.99 o
  -7   4   5       39.47       42.80      3.06 o
  -6   4   5      776.18      751.46     23.68 o
  -5   4   5        1.06        1.58      4.23 o
  -4   4   5      168.15      178.76      6.78 o
  -3   4   5      978.78     1063.69     16.53 o
  -2   4   5       30.88       38.74      2.96 o
  -1   4   5       35.97       37.90      2.85 o
   0   4   5      446.73      489.86      9.79 o
   1   4   5        1.88        3.78      3.40 o
   2   4   5      253.54      253.26      8.69 o
   3   4   5        9.42       11.88      4.13 o
   4   4   5      133.47      137.86      6.76 o
   5   4   5      235.45      225.74      9.04 o
   6   4   5      455.79      399.85     13.22 o
   7   4   5      630.64      581.36     17.53 o
   8   4   5       23.34       17.55      7.93 o
   9   4   5       73.68       74.59     10.00 o
  10   4   5        7.29        6.14     12.17 o
  11   4   5        5.49        7.64     13.99 o
  12   4   5        1.33       12.86     18.43 o
 -16   5   5       10.43      -15.09     37.90 o
 -15   5   5       92.49       79.19     30.40 o
 -14   5   5        0.82      -15.51     23.19 o
 -13   5   5       48.09       66.22     13.14 o
 -12   5   5      586.19      617.73     20.94 o
 -11   5   5       61.24       79.82     11.61 o
 -10   5   5       78.51       76.03      5.87 o
  -9   5   5      139.66      162.28      9.87 o
  -8   5   5      578.99      555.56     13.25 o
  -7   5   5      416.40      412.94     12.74 o
  -6   5   5      977.89      982.66     23.58 o
  -5   5   5       68.60       80.80      5.23 o
  -4   5   5       37.00       44.59      4.08 o
  -3   5   5       64.44       69.89      3.43 o
  -2   5   5      220.29      247.03      5.97 o
  -1   5   5        1.57        2.01      2.47 o
   0   5   5     2665.75     2813.41     50.29 o
   1   5   5       49.17       50.77      6.05 o
   2   5   5        2.08       -0.30      2.94 o
   3   5   5       66.80       60.06      7.48 o
   4   5   5      718.04      728.61     15.59 o
   5   5   5      697.91      670.50     17.69 o
   6   5   5      571.39      553.77     14.44 o
   7   5   5        2.80        1.21      6.29 o
   8   5   5        1.19       -4.34      8.82 o
   9   5   5       11.22       12.28      9.97 o
  10   5   5      215.74      217.36     17.13 o
  11   5   5      187.63      227.06     23.84 o
  12   5   5       56.20       91.04     24.81 o
 -16   6   5        0.50       19.32     31.88 o
 -15   6   5       60.60      100.65     28.32 o
 -14   6   5        9.39       44.27     27.72 o
 -13   6   5       53.68       40.31     21.50 o
 -12   6   5      483.02      590.56     53.17 o
 -11   6   5      339.53      379.18     15.30 o
 -10   6   5      140.90      160.32     10.78 o
  -9   6   5      279.77      265.60      7.97 o
  -8   6   5      262.55      265.65     11.51 o
  -7   6   5       12.39        9.37      4.23 o
  -6   6   5     1132.47     1139.00     20.70 o
  -5   6   5      165.15      177.11      7.20 o
  -4   6   5        5.71        6.96      7.35 o
  -3   6   5       39.32       44.59      5.80 o
  -2   6   5        0.50        3.04      3.00 o
  -1   6   5       39.00       41.21      4.97 o
   0   6   5      119.37       98.07      4.71 o
   1   6   5      294.27      309.15      9.18 o
   2   6   5      125.88      116.04      5.64 o
   3   6   5      424.01      404.18      9.71 o
   4   6   5      680.11      640.52     14.41 o
   5   6   5       46.78       49.34      5.55 o
   6   6   5       41.00       42.17      6.20 o
   7   6   5        9.86        0.17     13.91 o
   8   6   5        5.17       16.91      8.40 o
   9   6   5       17.05       23.49     13.43 o
  10   6   5       87.61       68.53     15.76 o
  11   6   5       32.98       57.75     23.19 o
  12   6   5      140.16      208.72     23.09 o
 -15   7   5        7.19      -34.51     34.51 o
 -14   7   5      193.43      228.08     52.61 o
 -13   7   5      187.63      215.60     32.24 o
 -12   7   5      733.56      858.33     57.70 o
 -11   7   5      349.45      375.61     46.39 o
 -10   7   5      106.96      100.48      6.62 o
  -9   7   5      406.32      428.90     13.06 o
  -8   7   5     1401.70     1467.17     25.05 o
  -7   7   5       48.87       65.76      6.00 o
  -6   7   5      661.34      682.13     16.59 o
  -5   7   5        9.97        0.66      7.51 o
  -4   7   5        8.32        8.06      4.26 o
  -3   7   5      219.16      227.59      7.14 o
  -2   7   5       10.86       16.98      5.48 o
  -1   7   5      283.03      296.11      8.26 o
   0   7   5      370.88      366.44      8.96 o
   1   7   5        0.00        1.91      4.20 o
   2   7   5        2.80       -1.26      3.66 o
   3   7   5       18.87       20.88      4.15 o
   4   7   5       53.67       48.80      5.49 o
   5   7   5      623.71      567.81     14.32 o
   6   7   5      225.55      210.38     10.34 o
   7   7   5       24.79       39.14      8.67 o
   8   7   5       26.70       27.57     12.79 o
   9   7   5       28.77       31.06     28.15 o
  10   7   5       95.70      138.74     17.19 o
  11   7   5       22.31       30.70     17.67 o
 -15   8   5        0.25       10.29     60.53 o
 -14   8   5       11.15       13.82     29.13 o
 -13   8   5        3.04       -3.76     24.76 o
 -12   8   5      219.02      233.56     27.52 o
 -11   8   5        4.10       41.07     22.36 o
 -10   8   5        5.65       21.95     17.88 o
  -9   8   5       64.63       42.14     17.99 o
  -8   8   5       23.01       25.47     14.80 o
  -7   8   5      187.92      189.83      9.21 o
  -6   8   5        7.45        6.93      6.41 o
  -5   8   5       77.19       73.74      6.67 o
  -4   8   5      100.06      109.09      4.40 o
  -3   8   5       34.71       46.48      3.67 o
  -2   8   5      466.01      465.25     15.77 o
  -1   8   5        1.18        4.00      4.24 o
   0   8   5      227.92      240.33     11.35 o
   1   8   5      196.06      182.96      8.54 o
   2   8   5      495.78      475.65     11.22 o
   3   8   5       74.64       66.75      5.48 o
   4   8   5       66.79       54.07      6.19 o
   5   8   5      578.46      624.28     27.66 o
   6   8   5      133.36      137.92     13.81 o
   7   8   5        0.57      -11.20     18.69 o
   8   8   5       14.23       24.54     14.22 o
   9   8   5       13.56       28.81     15.50 o
  10   8   5      789.40     1036.86     35.28 o
  11   8   5       40.86       50.59     20.41 o
 -14   9   5        2.29      -10.13     47.52 o
 -13   9   5        4.26      -15.05     26.79 o
 -12   9   5      116.47      140.84     29.99 o
 -11   9   5        0.07        0.50     21.42 o
 -10   9   5       60.74       98.35     22.02 o
  -9   9   5       33.28       42.99     28.28 o
  -8   9   5       36.63       33.31     17.99 o
  -7   9   5      350.97      360.21     13.91 o
  -6   9   5      703.42      674.28     21.07 o
  -5   9   5       19.55       25.30      3.92 o
  -4   9   5       49.73       45.04      5.95 o
  -3   9   5        0.13        3.19      5.14 o
  -2   9   5     1690.18     1665.31     25.82 o
  -1   9   5      427.66      410.95     12.20 o
   0   9   5      188.04      180.73      9.39 o
   1   9   5        0.03        0.85      5.49 o
   2   9   5        6.58       11.96      5.81 o
   3   9   5      147.25      154.71      8.03 o
   4   9   5     1017.49      840.93     20.33 o
   5   9   5        0.32       -7.41     10.29 o
   6   9   5       58.89       56.43     13.40 o
   7   9   5        1.73        6.35     17.58 o
   8   9   5       55.89       71.04     16.17 o
   9   9   5        8.63       11.79     24.15 o
  10   9   5        0.77       -7.50     36.36 o
 -13  10   5       29.23       18.10     50.34 o
 -12  10   5      175.27      132.87     32.68 o
 -11  10   5       32.51       10.75     24.00 o
 -10  10   5       31.99       21.26     23.16 o
  -9  10   5       35.88       33.46     19.30 o
  -8  10   5       21.96       33.86     17.88 o
  -7  10   5      652.57      640.64     33.57 o
  -6  10   5      898.93      911.82     40.26 o
  -5  10   5       51.22       50.60      6.28 o
  -4  10   5       14.16       17.39      6.38 o
  -3  10   5      587.10      595.37     15.10 o
  -2  10   5     2047.90     2092.84     50.85 o
  -1  10   5      236.27      223.65     12.47 o
   0  10   5        0.01       -1.39      9.22 o
   1  10   5       94.91       85.12      8.90 o
   2  10   5       36.81       47.91      8.06 o
   3  10   5      330.29      291.49     13.14 o
   4  10   5       23.51       -9.79      9.99 o
   5  10   5       43.28       44.90     13.48 o
   6  10   5       89.82      106.58     17.73 o
   7  10   5      135.73      129.83     17.89 o
   8  10   5       35.43       59.42     21.19 o
   9  10   5        9.36       18.42     20.93 o
 -12  11   5        8.79       -1.22     50.91 o
 -11  11   5       18.07        1.13     29.41 o
 -10  11   5        5.88        9.05     24.80 o
  -9  11   5       77.96       58.19     23.03 o
  -8  11   5      197.83      167.80     23.76 o
  -7  11   5       22.22        5.13     51.48 o
  -6  11   5       93.48       66.75     23.76 o
  -5  11   5      540.87      556.76     41.10 o
  -4  11   5       92.99       96.18      8.05 o
  -3  11   5      530.63      513.01     24.98 o
  -2  11   5     1032.17      995.60     24.34 o
  -1  11   5       20.14       17.52      9.14 o
   0  11   5      117.37       88.83      9.98 o
   1  11   5        4.25       10.21     11.19 o
   2  11   5      206.11      194.90     19.80 o
   3  11   5      101.89      103.90     14.15 o
   4  11   5       65.37       89.61     14.45 o
   5  11   5        0.45        1.13     21.50 o
   6  11   5      109.73      147.81     35.56 o
   7  11   5       49.34       32.59     21.81 o
   8  11   5       44.89       84.76     22.64 o
 -11  12   5       39.88       98.67     33.14 o
 -10  12   5       24.57       18.87     25.99 o
  -9  12   5       69.90       65.37     27.52 o
  -8  12   5      145.22      149.53     60.53 o
  -7  12   5        2.60       -2.86     21.90 o
  -6  12   5        8.19       28.85     19.20 o
  -5  12   5       13.15       -0.71     34.51 o
  -4  12   5      609.80      586.84     42.43 o
  -3  12   5      312.99      302.73     15.83 o
  -2  12   5        0.24       17.71      9.80 o
  -1  12   5       15.67       22.14      9.78 o
   0  12   5        7.29        5.43      9.84 o
   1  12   5      151.53      126.43     14.76 o
   2  12   5        2.75       11.19     20.83 o
   3  12   5        2.26       13.58     29.41 o
   4  12   5       23.42        1.24     17.89 o
   5  12   5       26.07       23.34     16.90 o
   6  12   5      223.33      271.25     23.07 o
   7  12   5       41.46       57.65     20.63 o
 -10  13   5       13.84      -27.07     39.03 o
  -9  13   5        1.84      -21.59     49.21 o
  -8  13   5       14.08       17.83     27.72 o
  -7  13   5        0.56       16.67     24.32 o
  -6  13   5      400.84      368.17     34.15 o
  -5  13   5        0.00       -7.35     20.80 o
  -4  13   5      364.65      361.23     62.22 o
  -3  13   5       44.24       55.06     19.83 o
  -2  13   5        6.58       22.80     20.04 o
  -1  13   5       19.83       29.06     13.26 o
   0  13   5      170.40      173.32     18.08 o
   1  13   5      173.83      186.84     18.30 o
   2  13   5      160.80      192.96     25.19 o
   3  13   5        7.00       39.06     16.76 o
   4  13   5       11.58       22.04     17.03 o
   5  13   5        0.04       -1.04     18.67 o
   6  13   5       19.92       63.05     21.07 o
  -8  14   5       10.04       37.64     30.79 o
  -7  14   5       17.81      -12.44     27.20 o
  -6  14   5       13.65      -25.62     27.06 o
  -5  14   5       33.64       78.89     40.16 o
  -4  14   5       88.97       95.07     25.19 o
  -3  14   5       28.20       28.96     23.84 o
  -2  14   5       65.74       33.94     38.47 o
  -1  14   5      100.30       88.24     36.20 o
   0  14   5      111.69      126.02     44.12 o
   1  14   5       32.55       53.22     18.58 o
   2  14   5       87.73      129.19     20.46 o
   3  14   5       45.89       83.55     20.06 o
   4  14   5       37.99       40.50     31.15 o
  -6  15   5        9.18       38.47     29.57 o
  -5  15   5       12.05       49.90     30.12 o
  -4  15   5       64.84      173.10     44.12 o
  -3  15   5       51.32       71.27     44.12 o
  -2  15   5       21.69      106.35     44.12 o
  -1  15   5        5.45      -36.20     36.20 o
   0  15   5       10.17      -16.97     50.91 o
   1  15   5      207.90      224.01     47.52 o
   2  15   5      589.81      718.54     45.58 o
 -17   0   6      143.85      187.47     32.80 o
 -16   0   6        3.85       11.93     37.90 o
 -15   0   6       65.06      122.59     31.68 o
 -14   0   6        1.53       13.01     36.77 o
 -13   0   6      639.20      602.59     48.65 o
 -12   0   6     1578.11     1537.86     49.21 o
 -11   0   6      739.62      740.90     30.73 o
 -10   0   6      238.50      229.43     19.80 o
  -9   0   6       16.13       70.65     10.78 o
  -8   0   6        2.87       -6.16      6.16 o
  -7   0   6      190.46      205.09     13.14 o
  -6   0   6     8095.53     8543.66    155.87 o
  -5   0   6     8616.73     8615.04    172.77 o
  -4   0   6       36.37       40.88      4.16 o
  -3   0   6        1.20       -0.07      4.08 o
  -2   0   6      733.05      701.63     15.23 o
  -1   0   6      754.68      849.84     15.67 o
   0   0   6     3862.72     4012.45    145.87 o
   1   0   6     2713.50     2838.10     55.74 o
   2   0   6      263.72      260.33     15.27 o
   3   0   6      249.92      246.59     13.85 o
   4   0   6       70.64       76.67      9.21 o
   5   0   6      154.74      141.01     10.63 o
   6   0   6       86.92       84.25     10.00 o
   7   0   6        0.09       -7.54      7.74 o
   8   0   6      283.09      280.11     18.10 o
   9   0   6        4.48       11.15     11.86 o
  10   0   6      138.18       98.13     16.24 o
  11   0   6       54.14       13.14     18.63 o
  12   0   6       26.19       44.82     22.54 o
 -17   1   6       89.65       89.96     30.54 o
 -16   1   6       37.29       47.90     20.58 o
 -15   1   6        9.48       14.02     14.78 o
 -14   1   6      243.87      213.37     16.77 o
 -13   1   6      126.82      118.43     13.19 o
 -12   1   6      301.44      320.19     17.36 o
 -11   1   6      157.66      153.44     11.61 o
 -10   1   6       11.42        7.08      6.92 o
  -9   1   6        5.13        5.65      5.36 o
  -8   1   6      122.51      130.83      7.57 o
  -7   1   6       32.82       36.27      4.05 o
  -6   1   6      232.35      255.62      7.72 o
  -5   1   6        0.03       -1.73      2.44 o
  -4   1   6     1271.38     1342.10     20.26 o
  -3   1   6      163.25      171.36      4.92 o
  -2   1   6      164.96      163.35      4.52 o
  -1   1   6      309.73      313.26      7.78 o
   0   1   6       16.19       15.00      2.76 o
   1   1   6      932.88      948.94     15.72 o
   2   1   6       26.47       31.62      4.56 o
   3   1   6      240.77      246.07      8.67 o
   4   1   6        2.44        7.32      4.09 o
   5   1   6       31.41       32.17      5.41 o
   6   1   6      211.36      215.78     11.09 o
   7   1   6      440.94      460.29     14.25 o
   8   1   6      168.65      197.01     10.96 o
   9   1   6        0.62       -3.59     10.57 o
  10   1   6       46.52       52.65     10.75 o
  11   1   6        8.10       -0.86     11.79 o
  12   1   6       74.13      119.16     17.17 o
 -17   2   6       23.83      -29.19     29.19 o
 -16   2   6       26.41        8.64     21.28 o
 -15   2   6       57.28       47.02     16.61 o
 -14   2   6      172.71      172.67     17.82 o
 -13   2   6        0.20       -3.92     10.79 o
 -12   2   6       73.93       65.80     10.68 o
 -11   2   6      396.26      364.80     15.83 o
 -10   2   6      198.63      203.21     10.54 o
  -9   2   6       76.66       79.81      5.62 o
  -8   2   6       77.21       85.72      5.10 o
  -7   2   6        3.43        5.08      3.22 o
  -6   2   6       78.82       64.85      4.27 o
  -5   2   6      304.50      334.30      9.80 o
  -4   2   6      175.61      185.19      5.20 o
  -3   2   6       29.97       36.65      4.45 o
  -2   2   6     1537.69     1577.88     19.28 o
  -1   2   6      528.09      545.91      9.78 o
   0   2   6       50.00       42.98      3.50 o
   1   2   6       90.65       95.91      5.48 o
   2   2   6     1493.92     1587.38     24.36 o
   3   2   6       35.82       21.42      4.29 o
   4   2   6      180.79      165.49      7.72 o
   5   2   6      255.53      261.63     10.08 o
   6   2   6      331.75      317.05     11.80 o
   7   2   6      137.85      113.55      8.77 o
   8   2   6       59.81       65.71      8.23 o
   9   2   6        9.64       -3.43     10.63 o
  10   2   6      113.44      133.52     12.41 o
  11   2   6        0.25       15.55     12.38 o
  12   2   6       13.95       40.58     15.22 o
 -17   3   6        2.05        1.61     29.90 o
 -16   3   6       44.99       53.89     27.18 o
 -15   3   6      689.30      704.76     36.55 o
 -14   3   6      286.08      341.50     32.01 o
 -13   3   6      279.45      294.95     17.45 o
 -12   3   6      136.25      152.37     12.62 o
 -11   3   6      232.28      221.88     13.66 o
 -10   3   6        0.46        3.43      5.76 o
  -9   3   6      129.81      116.23      7.66 o
  -8   3   6     1423.02     1438.20     23.53 o
  -7   3   6     1603.63     1658.69     24.20 o
  -6   3   6       13.26       19.91      5.33 o
  -5   3   6     3364.76     3472.95     51.79 o
  -4   3   6        0.20        6.94      2.96 o
  -3   3   6       44.20       63.63      3.14 o
  -2   3   6       59.19       58.95      4.05 o
  -1   3   6      302.62      332.43      6.89 o
   0   3   6        5.26        5.41      2.85 o
   1   3   6      809.61      857.88     15.29 o
   2   3   6       51.21       51.66      4.20 o
   3   3   6       90.43       84.03      6.01 o
   4   3   6     1091.23     1067.80     20.97 o
   5   3   6      672.57      649.45     15.61 o
   6   3   6      113.22      110.02      7.94 o
   7   3   6        3.81       -5.05     12.57 o
   8   3   6      221.43      202.25     12.26 o
   9   3   6       24.62       24.00      9.09 o
  10   3   6        0.02      -13.15     13.19 o
  11   3   6       21.23       40.30     13.08 o
  12   3   6      100.36      157.42     23.35 o
 -16   4   6        8.08       22.04     26.36 o
 -15   4   6     1329.86     1429.43     58.76 o
 -14   4   6      403.75      467.23     30.33 o
 -13   4   6       33.95       35.83     12.72 o
 -12   4   6       75.71       68.52     11.01 o
 -11   4   6      446.64      443.54     16.99 o
 -10   4   6       26.37       30.60      5.69 o
  -9   4   6     3320.16     3254.07     57.78 o
  -8   4   6        6.06        3.13      3.99 o
  -7   4   6      104.88      115.84      8.21 o
  -6   4   6      180.76      173.79      9.22 o
  -5   4   6       52.54       51.81      4.82 o
  -4   4   6      269.12      267.77      8.81 o
  -3   4   6      308.38      316.16     10.12 o
  -2   4   6       46.26       51.13      3.07 o
  -1   4   6      195.70      200.82      6.40 o
   0   4   6      167.81      152.62      5.74 o
   1   4   6      315.43      275.39      7.80 o
   2   4   6       29.29       26.29      4.72 o
   3   4   6      524.25      492.31     12.59 o
   4   4   6       91.51       86.69      7.07 o
   5   4   6      352.21      344.71     12.63 o
   6   4   6      753.11      742.62     19.52 o
   7   4   6      128.58      113.79      9.18 o
   8   4   6       53.42       27.74     11.08 o
   9   4   6       48.53       42.16     10.44 o
  10   4   6       50.60       55.13     11.65 o
  11   4   6        9.89        1.29     16.66 o
  12   4   6       56.49       45.02     23.51 o
 -16   5   6        6.70      -18.40     30.60 o
 -15   5   6       59.77       34.19     26.58 o
 -14   5   6      159.20      142.86     27.20 o
 -13   5   6       30.13       19.68     15.66 o
 -12   5   6       76.32      109.68     11.06 o
 -11   5   6      493.89      483.73     17.00 o
 -10   5   6       18.11       15.69      5.30 o
  -9   5   6      798.60      846.67     16.19 o
  -8   5   6       16.64       14.71      6.86 o
  -7   5   6       24.22       14.42      6.57 o
  -6   5   6       36.06       35.94      5.07 o
  -5   5   6        0.27        7.19      4.14 o
  -4   5   6       37.05       29.33      4.29 o
  -3   5   6     4841.76     4969.40     65.65 o
  -2   5   6      153.58      147.44      6.15 o
  -1   5   6     1066.51     1087.09     26.39 o
   0   5   6       16.22        6.69      4.31 o
   1   5   6       20.23       21.93      4.76 o
   2   5   6        0.27        4.08      4.93 o
   3   5   6     1040.36      945.42     18.98 o
   4   5   6      236.64      229.22     10.60 o
   5   5   6       16.03       12.42      5.66 o
   6   5   6       10.82       15.65      6.62 o
   7   5   6      100.14      113.11      9.77 o
   8   5   6       46.59       38.57      9.36 o
   9   5   6       29.34       41.23     18.72 o
  10   5   6       36.43       40.08     15.62 o
  11   5   6        8.85       16.75     17.28 o
 -16   6   6        1.62       19.56     56.00 o
 -15   6   6        8.17       34.65     27.69 o
 -14   6   6       48.19       51.71     24.76 o
 -13   6   6        3.33       21.91     45.25 o
 -12   6   6        1.58       16.19     13.33 o
 -11   6   6        0.00        5.02     13.18 o
 -10   6   6      277.02      244.06     18.33 o
  -9   6   6      818.07      841.92     29.07 o
  -8   6   6      133.15      133.49     11.54 o
  -7   6   6      152.76      156.25      8.05 o
  -6   6   6       12.09       17.56      4.92 o
  -5   6   6       87.55       87.70      6.08 o
  -4   6   6      296.90      305.61     14.77 o
  -3   6   6      369.30      365.00     12.03 o
  -2   6   6      679.57      718.35     15.61 o
  -1   6   6      153.57      152.12      7.86 o
   0   6   6      197.16      217.18      8.43 o
   1   6   6        6.26       -1.35      6.53 o
   2   6   6       70.73       73.14      5.68 o
   3   6   6     5355.39     5182.53     86.50 o
   4   6   6        5.66       -0.18      5.82 o
   5   6   6      381.86      344.84     13.82 o
   6   6   6       46.22       46.25      7.60 o
   7   6   6        0.02       -2.77     11.58 o
   8   6   6        2.16      -10.76     10.76 o
   9   6   6       40.74       83.99     17.70 o
  10   6   6       47.54       86.16     17.01 o
  11   6   6        5.89       30.77     22.60 o
 -15   7   6       62.01       79.19     33.60 o
 -14   7   6      118.73      162.94     48.08 o
 -13   7   6       11.64       30.27     24.64 o
 -12   7   6        1.88      -18.79     18.79 o
 -11   7   6      110.57      137.04     15.48 o
 -10   7   6      594.04      570.68     17.35 o
  -9   7   6      280.20      284.02     12.04 o
  -8   7   6      427.42      433.45     12.57 o
  -7   7   6        0.91        4.52      4.55 o
  -6   7   6        3.61       -4.73      4.73 o
  -5   7   6      145.65      138.39      8.70 o
  -4   7   6        3.78       -4.99      5.67 o
  -3   7   6      355.29      357.28      9.31 o
  -2   7   6        0.12        4.44      4.89 o
  -1   7   6       10.51       12.25      4.23 o
   0   7   6       23.51       16.97      5.30 o
   1   7   6       13.04        5.24      5.47 o
   2   7   6      492.23      506.03     12.29 o
   3   7   6     1662.79     1659.08     32.21 o
   4   7   6       85.37       90.58      7.27 o
   5   7   6      100.49       95.21     12.29 o
   6   7   6       65.02       56.76      8.77 o
   7   7   6       27.84       28.28     14.64 o
   8   7   6        3.03       11.27     13.88 o
   9   7   6      198.94      288.24     22.26 o
  10   7   6        0.02       59.23     17.94 o
 -15   8   6        4.53       30.81     34.79 o
 -14   8   6       79.31       83.60     31.08 o
 -13   8   6      388.42      381.11     37.04 o
 -12   8   6      113.19       88.88     24.39 o
 -11   8   6      204.58      242.25     28.32 o
 -10   8   6       60.28      -19.23     45.25 o
  -9   8   6      282.31      274.57     15.01 o
  -8   8   6      289.05      297.42     19.70 o
  -7   8   6       56.35       61.51      7.31 o
  -6   8   6       40.66       41.22      6.36 o
  -5   8   6       64.00       43.65     10.13 o
  -4   8   6       80.07       75.68      4.12 o
  -3   8   6      186.83      182.11      9.27 o
  -2   8   6      493.76      501.59     15.01 o
  -1   8   6      131.62      133.00      8.32 o
   0   8   6       13.75       -0.02      5.60 o
   1   8   6       41.31       43.35      6.30 o
   2   8   6      390.73      373.57     12.31 o
   3   8   6       16.54       15.81      5.77 o
   4   8   6      433.52      367.11     16.33 o
   5   8   6      258.33      227.09     14.70 o
   6   8   6        7.13       -9.59     11.43 o
   7   8   6       18.31        3.52     12.83 o
   8   8   6       37.00       44.68     31.07 o
   9   8   6        3.93       24.69     18.63 o
  10   8   6        5.39       59.07     19.21 o
 -14   9   6        0.44        0.79     31.73 o
 -13   9   6       98.76      108.70     30.92 o
 -12   9   6      209.61      234.19     39.03 o
 -11   9   6        2.08       -9.19     21.99 o
 -10   9   6       64.87       70.62     21.99 o
  -9   9   6       15.63       18.88     21.96 o
  -8   9   6      110.49      104.63      9.64 o
  -7   9   6     1128.56     1110.20     28.93 o
  -6   9   6     1712.54     1837.90     45.46 o
  -5   9   6       30.28       29.83      6.93 o
  -4   9   6      104.34      110.94      5.85 o
  -3   9   6      163.36      169.64      8.21 o
  -2   9   6      161.78      136.76      6.80 o
  -1   9   6        0.59       -0.71      6.37 o
   0   9   6      112.37       99.90      8.93 o
   1   9   6       41.13       42.21      7.85 o
   2   9   6      449.39      427.21     14.35 o
   3   9   6      706.70      629.16     19.59 o
   4   9   6      361.54      334.66     14.16 o
   5   9   6       27.53        6.11     11.74 o
   6   9   6        5.13       -3.76     12.83 o
   7   9   6        3.72        7.25     16.14 o
   8   9   6       78.51       75.14     18.29 o
   9   9   6       39.42       10.05     20.13 o
 -13  10   6       55.03       45.94     33.19 o
 -12  10   6       53.19       42.92     31.59 o
 -11  10   6        1.90       20.35     26.36 o
 -10  10   6       16.24      -17.11     21.99 o
  -9  10   6       76.15      126.71     23.59 o
  -8  10   6       18.43       19.56     19.30 o
  -7  10   6     2476.39     2383.20    110.31 o
  -6  10   6      580.48      553.41     19.90 o
  -5  10   6        3.50        8.96      8.29 o
  -4  10   6       25.80       10.76      5.71 o
  -3  10   6      692.31      714.55     29.88 o
  -2  10   6      170.17      167.52     10.66 o
  -1  10   6      301.58      273.17     16.98 o
   0  10   6      106.48      105.53     13.32 o
   1  10   6      113.56      107.79      9.69 o
   2  10   6       47.17       45.70     10.91 o
   3  10   6       19.41       17.14     11.62 o
   4  10   6       21.18       35.65     13.13 o
   5  10   6       80.04       65.05     18.00 o
   6  10   6       33.00       25.29     15.43 o
   7  10   6       25.64       48.64     18.29 o
   8  10   6       55.57       82.79     22.71 o
 -12  11   6       26.23       28.17     31.17 o
 -11  11   6       23.54       26.59     26.40 o
 -10  11   6        3.19        2.95     24.15 o
  -9  11   6      186.03      147.16     29.98 o
  -8  11   6        2.68      -21.10     21.10 o
  -7  11   6       51.35       60.75     21.10 o
  -6  11   6      627.33      553.18     33.99 o
  -5  11   6       11.09       15.20     15.27 o
  -4  11   6      160.44      172.10     14.50 o
  -3  11   6     1068.35     1042.17     24.76 o
  -2  11   6        4.22        4.88      7.98 o
  -1  11   6      249.84      214.79     12.83 o
   0  11   6      685.09      604.85     22.09 o
   1  11   6      127.41      137.63     11.24 o
   2  11   6       24.14       12.08     12.60 o
   3  11   6      109.29       99.33     22.54 o
   4  11   6        1.30       12.36     15.49 o
   5  11   6      252.75      269.57     21.88 o
   6  11   6       77.83      111.50     19.06 o
   7  11   6       42.30       65.39     19.30 o
   8  11   6        1.03       19.51     25.53 o
 -11  12   6       14.45       31.02     30.27 o
 -10  12   6        1.49      -25.19     25.19 o
  -9  12   6       20.49      -25.95     36.20 o
  -8  12   6      236.92      227.62     33.94 o
  -7  12   6      363.02      352.07     31.97 o
  -6  12   6       36.49       26.37     33.94 o
  -5  12   6      102.95      125.87     24.45 o
  -4  12   6      125.26      137.21     13.56 o
  -3  12   6       47.55       73.52     16.80 o
  -2  12   6        1.21        8.02     10.09 o
  -1  12   6      455.54      425.05     18.99 o
   0  12   6      172.01      141.74     15.06 o
   1  12   6      298.86      324.41     21.28 o
   2  12   6        5.43      -18.49     18.79 o
   3  12   6       47.81       33.43     15.28 o
   4  12   6        1.41       29.81     16.24 o
   5  12   6      209.43      296.95     24.22 o
   6  12   6       49.35       54.72     19.51 o
   7  12   6        4.20       27.13     24.31 o
 -10  13   6        1.96      -36.20     36.20 o
  -9  13   6        0.47      -29.99     29.99 o
  -8  13   6       18.28       23.19     40.16 o
  -7  13   6      100.11       87.49     26.72 o
  -6  13   6        3.82       38.52     32.24 o
  -5  13   6       23.21       23.08     21.90 o
  -4  13   6        5.83        7.43     38.47 o
  -3  13   6      277.50      300.73     37.90 o
  -2  13   6        9.28       30.90     13.14 o
  -1  13   6       73.88       73.07     16.94 o
   0  13   6        7.87      -16.86     19.71 o
   1  13   6      370.73      392.14     39.03 o
   2  13   6       58.92       69.11     17.30 o
   3  13   6        7.78       37.56     20.11 o
   4  13   6        0.07       24.61     19.10 o
   5  13   6        3.03       19.56     21.65 o
  -8  14   6       42.91        2.16     52.61 o
  -7  14   6       40.04      117.79     30.12 o
  -6  14   6      181.99      235.92     32.24 o
  -5  14   6      222.18      250.09     30.92 o
  -4  14   6       67.69      104.05     26.79 o
  -3  14   6       33.78       62.22     42.99 o
  -2  14   6       13.16      -14.71     40.73 o
  -1  14   6        6.09      -17.53     35.07 o
   0  14   6        4.85       18.29     32.24 o
   1  14   6        3.37       10.85     22.06 o
   2  14   6       33.75       44.45     26.59 o
   3  14   6        0.78       15.54     20.55 o
  -5  15   6      814.89     1091.75     87.11 o
  -4  15   6      354.91      517.02     65.62 o
  -3  15   6       64.58      136.89     49.78 o
  -2  15   6       18.83       19.23     40.73 o
  -1  15   6       15.55      -38.47     38.47 o
   0  15   6       28.26       27.15     41.86 o
   1  15   6       58.88       64.93     46.95 o
 -17   1   7        2.77      -10.00     24.95 o
 -16   1   7       73.21       59.52     20.09 o
 -15   1   7       49.33       55.24     16.31 o
 -14   1   7      303.43      316.40     19.37 o
 -13   1   7      113.15      128.39     13.41 o
 -12   1   7       24.23       12.17     10.16 o
 -11   1   7      692.73      702.27     21.23 o
 -10   1   7       83.07       79.94      7.57 o
  -9   1   7        0.00        3.76      5.42 o
  -8   1   7      182.91      199.03      8.60 o
  -7   1   7      900.48      918.51     21.26 o
  -6   1   7    10886.92    11117.03    192.45 o
  -5   1   7     7852.22     8606.62    143.52 o
  -4   1   7        7.98        5.95      3.08 o
  -3   1   7        7.21        8.08      4.30 o
  -2   1   7       18.10       25.59      3.27 o
  -1   1   7      146.64      159.83      5.96 o
   0   1   7     1939.15     1934.35     28.71 o
   1   1   7      249.32      237.41      8.35 o
   2   1   7       19.55       16.56      6.04 o
   3   1   7      137.15      132.52      8.24 o
   4   1   7       11.26       20.48      5.01 o
   5   1   7      247.90      237.19     10.76 o
   6   1   7      845.86      781.54     17.48 o
   7   1   7       47.70       36.86      7.30 o
   8   1   7        0.00       -1.63      7.84 o
   9   1   7        1.51       -3.75      9.41 o
  10   1   7       15.80        3.51     10.34 o
  11   1   7        8.15       16.59     14.41 o
 -17   2   7       85.60      131.63     33.94 o
 -16   2   7      710.15      758.66     39.16 o
 -15   2   7        8.62       17.52     16.20 o
 -14   2   7        6.37        7.50     15.65 o
 -13   2   7      319.30      343.63     19.35 o
 -12   2   7        0.35       13.29      9.98 o
 -11   2   7       34.64       47.39      7.86 o
 -10   2   7      342.30      334.02     10.52 o
  -9   2   7      134.64      147.16      8.36 o
  -8   2   7      101.98      104.05     10.97 o
  -7   2   7       80.22       76.28      5.05 o
  -6   2   7      472.78      467.40     16.87 o
  -5   2   7       34.22       43.78      3.56 o
  -4   2   7       71.05       73.66      4.44 o
  -3   2   7     1329.92     1269.98     22.47 o
  -2   2   7       24.45       27.95      3.56 o
  -1   2   7      503.12      524.63     10.99 o
   0   2   7        3.57        5.86      3.45 o
   1   2   7     1029.24     1057.07     19.91 o
   2   2   7       17.27       12.86      4.46 o
   3   2   7       32.55       31.62      5.10 o
   4   2   7      174.20      162.24      8.66 o
   5   2   7      541.80      519.18     15.03 o
   6   2   7      810.45      704.65     18.10 o
   7   2   7      384.69      318.93     13.31 o
   8   2   7        0.83       -4.89      7.78 o
   9   2   7        3.46        0.00      9.58 o
  10   2   7       80.91      142.77     13.75 o
  11   2   7       79.57       87.24     15.43 o
 -17   3   7      249.09      280.69     37.84 o
 -16   3   7      399.39      448.55     35.95 o
 -15   3   7      267.90      322.77     27.12 o
 -14   3   7       26.65       25.92     13.36 o
 -13   3   7       66.87       64.01     12.26 o
 -12   3   7       34.77       26.22     10.31 o
 -11   3   7       42.55       44.71      8.32 o
 -10   3   7      252.59      233.57      9.94 o
  -9   3   7      480.31      478.29     11.64 o
  -8   3   7     1162.73     1127.14     18.12 o
  -7   3   7       24.39       27.90      5.73 o
  -6   3   7     1259.93     1282.85     21.58 o
  -5   3   7       10.66       13.12      2.84 o
  -4   3   7        0.21       -0.07      2.72 o
  -3   3   7        0.05       -0.67      3.69 o
  -2   3   7       17.20       16.41      3.29 o
  -1   3   7        7.64        4.75      3.32 o
   0   3   7       24.08       20.29      3.69 o
   1   3   7       67.47       66.10      4.97 o
   2   3   7        0.00        0.53      3.80 o
   3   3   7     1070.30     1000.42     20.11 o
   4   3   7       42.31       39.98      6.64 o
   5   3   7     1560.07     1455.12     27.91 o
   6   3   7        0.92       -6.37      6.37 o
   7   3   7      711.06      605.41     18.07 o
   8   3   7       81.98       84.42      9.87 o
   9   3   7        0.15       13.57     12.44 o
  10   3   7        2.27       -1.11     11.96 o
  11   3   7       15.36       41.82     18.65 o
 -16   4   7      306.11      305.61     35.09 o
 -15   4   7      272.50      304.60     83.15 o
 -14   4   7       47.28       70.21     18.31 o
 -13   4   7      132.38      143.51     18.31 o
 -12   4   7      218.51      237.73     14.90 o
 -11   4   7        3.99       -4.20      7.41 o
 -10   4   7      529.95      505.79     12.85 o
  -9   4   7     1209.36     1195.73     21.35 o
  -8   4   7        0.17       -7.13      7.13 o
  -7   4   7      366.16      336.13     14.81 o
  -6   4   7       23.97       28.60      7.62 o
  -5   4   7       67.32       63.02      6.44 o
  -4   4   7      207.75      195.84      5.17 o
  -3   4   7      221.75      233.83      6.09 o
  -2   4   7     1145.68     1221.58     17.87 o
  -1   4   7     1202.88     1225.65     19.78 o
   0   4   7      510.98      481.36     10.98 o
   1   4   7        4.73        2.12      3.75 o
   2   4   7        0.18        1.39      4.18 o
   3   4   7       20.42       18.28      5.37 o
   4   4   7     1578.99     1506.07     28.04 o
   5   4   7      317.75      278.98     12.49 o
   6   4   7       69.97       58.00      7.94 o
   7   4   7       36.59       52.72     11.81 o
   8   4   7       28.91       34.22      9.01 o
   9   4   7        0.37        7.15     10.67 o
  10   4   7       36.80       60.83     16.78 o
  11   4   7        7.46       -9.16     19.05 o
 -16   5   7        0.21      -16.40     31.20 o
 -15   5   7       89.89       87.63     29.57 o
 -14   5   7        0.23       -2.58     21.19 o
 -13   5   7      123.81      156.37     23.76 o
 -12   5   7        1.11        2.29     14.79 o
 -11   5   7      324.45      277.33     15.84 o
 -10   5   7       37.20       32.93     10.94 o
  -9   5   7      147.67      130.82     12.08 o
  -8   5   7      220.21      201.85     16.42 o
  -7   5   7       24.63       22.81      7.80 o
  -6   5   7        3.28       14.25      5.45 o
  -5   5   7       64.50       65.48      6.51 o
  -4   5   7     1073.97     1123.14     17.70 o
  -3   5   7      325.82      320.73      8.86 o
  -2   5   7      120.23      117.71      6.27 o
  -1   5   7      142.53      163.22      7.69 o
   0   5   7      167.97      151.39      8.76 o
   1   5   7       47.19       42.51      5.02 o
   2   5   7       94.17       93.71      6.68 o
   3   5   7     1246.67     1143.83     25.30 o
   4   5   7      125.95      118.84      8.66 o
   5   5   7       24.63       27.31      7.28 o
   6   5   7       17.28       11.83      7.46 o
   7   5   7       50.18       65.97      9.71 o
   8   5   7       34.39       35.54     13.23 o
   9   5   7       54.52       45.44     16.76 o
  10   5   7        5.47       10.21     15.71 o
  11   5   7        1.19      -22.63     45.25 o
 -16   6   7       56.16       57.17     33.34 o
 -15   6   7       47.45       29.55     47.52 o
 -14   6   7      775.74      850.79    145.38 o
 -13   6   7        0.03      -21.58     32.81 o
 -12   6   7      293.81      336.43     22.76 o
 -11   6   7      493.97      502.95     24.00 o
 -10   6   7       20.80        1.35     12.85 o
  -9   6   7      250.83      233.59     22.01 o
  -8   6   7      245.80      236.45     18.13 o
  -7   6   7       24.76       26.93      6.28 o
  -6   6   7       52.10       48.27      6.65 o
  -5   6   7        0.43       -0.70      4.92 o
  -4   6   7       20.40       10.88      7.90 o
  -3   6   7        6.99       15.15      3.95 o
  -2   6   7     1229.87     1291.15     22.80 o
  -1   6   7      183.91      187.23      9.00 o
   0   6   7      125.66      113.51      8.16 o
   1   6   7       48.31       39.44      5.37 o
   2   6   7     1132.07     1079.17     21.06 o
   3   6   7      966.54      916.62     21.89 o
   4   6   7      487.02      459.67     24.33 o
   5   6   7       50.95       48.44      7.66 o
   6   6   7        0.96       -4.07      7.28 o
   7   6   7       40.07       44.68      9.85 o
   8   6   7        0.06       10.34     14.47 o
   9   6   7       82.43      119.39     19.81 o
  10   6   7       10.47       38.15     19.21 o
 -15   7   7       63.77       76.86     33.94 o
 -14   7   7      204.90      164.04     37.90 o
 -13   7   7        2.59      -21.56     21.56 o
 -12   7   7        6.76       -4.97     22.36 o
 -11   7   7       42.22       39.82     10.02 o
 -10   7   7      136.79      145.63     12.90 o
  -9   7   7       27.45       17.91      7.28 o
  -8   7   7      106.68      102.73      8.82 o
  -7   7   7        1.04       -1.09      5.97 o
  -6   7   7       31.28       36.88      7.31 o
  -5   7   7        6.28        6.40      6.38 o
  -4   7   7        4.08        6.64      7.09 o
  -3   7   7      718.93      792.52     15.93 o
  -2   7   7        7.44        6.63      4.45 o
  -1   7   7       86.95       88.28      6.90 o
   0   7   7       97.68      101.08      8.22 o
   1   7   7      265.01      258.90     14.42 o
   2   7   7      291.27      278.29     13.23 o
   3   7   7     2006.93     1912.33     32.93 o
   4   7   7        3.04        1.79      7.34 o
   5   7   7       12.30       21.35      7.52 o
   6   7   7        0.01       -1.25      8.36 o
   7   7   7       10.89       19.43     14.86 o
   8   7   7      123.98      174.38     24.04 o
   9   7   7      274.77      494.03     30.35 o
  10   7   7        4.96       41.22     19.65 o
 -15   8   7       38.34       26.19     37.57 o
 -14   8   7      322.45      307.64     38.50 o
 -13   8   7      102.65      117.57     29.08 o
 -12   8   7        5.65      -19.89     22.70 o
 -11   8   7        9.07       15.58     22.79 o
 -10   8   7      363.28      326.46     37.45 o
  -9   8   7      251.54      262.27     24.22 o
  -8   8   7      335.02      318.35     26.36 o
  -7   8   7        4.74        4.39      9.90 o
  -6   8   7        0.00        4.16      7.23 o
  -5   8   7       14.67       13.20      7.82 o
  -4   8   7      244.87      221.60     13.23 o
  -3   8   7      187.82      190.87      8.90 o
  -2   8   7        4.55        1.68      5.04 o
  -1   8   7       48.45       43.86      6.40 o
   0   8   7        0.00        2.05      7.35 o
   1   8   7       21.77        2.46      6.59 o
   2   8   7       18.37       28.32      6.53 o
   3   8   7     1454.16     1374.15     25.95 o
   4   8   7      157.81      169.50     11.86 o
   5   8   7      111.75      110.61     10.86 o
   6   8   7        0.61      -11.34     12.54 o
   7   8   7       70.93       97.90     17.21 o
   8   8   7       19.30       27.99     17.37 o
   9   8   7       30.73       47.13     20.53 o
 -14   9   7        2.94       -6.91     34.29 o
 -13   9   7       57.54       28.83     29.08 o
 -12   9   7       90.92      107.56     28.77 o
 -11   9   7      239.29      279.12     30.73 o
 -10   9   7       82.45      120.95     24.76 o
  -9   9   7       18.94       -5.66     26.02 o
  -8   9   7      351.35      330.53     19.51 o
  -7   9   7      857.31      835.47     25.87 o
  -6   9   7        3.00       -0.55     11.33 o
  -5   9   7      341.51      309.04     15.57 o
  -4   9   7      118.91      139.58      9.69 o
  -3   9   7        3.24       -5.45      5.45 o
  -2   9   7       16.51       15.28      6.62 o
  -1   9   7        7.44       16.62     13.06 o
   0   9   7      116.31      132.75     10.25 o
   1   9   7      377.65      355.25     15.48 o
   2   9   7        4.78        0.24      6.86 o
   3   9   7       49.03       56.09      7.70 o
   4   9   7        1.42       26.74     14.64 o
   5   9   7      100.35       86.01     16.17 o
   6   9   7        1.95       -5.05     15.61 o
   7   9   7        5.91       21.31     17.46 o
   8   9   7       19.81       24.20     18.47 o
 -13  10   7       80.28       79.95     54.30 o
 -12  10   7       22.99        4.57     28.39 o
 -11  10   7       11.10       49.78     26.40 o
 -10  10   7       90.56       60.03     25.45 o
  -9  10   7       20.23      -18.79     18.79 o
  -8  10   7      361.81      334.28     34.63 o
  -7  10   7      243.05      206.10     13.84 o
  -6  10   7       10.82       10.07     13.31 o
  -5  10   7        2.89        8.67     11.38 o
  -4  10   7       20.11       37.56     12.59 o
  -3  10   7       17.31       26.54     11.76 o
  -2  10   7      131.94      136.02     12.08 o
  -1  10   7       11.62        7.68      8.28 o
   0  10   7       10.90       16.32      8.47 o
   1  10   7      174.44      180.85     12.45 o
   2  10   7       23.45       30.56      7.68 o
   3  10   7        4.82        9.37     12.60 o
   4  10   7        2.06      -12.76     12.76 o
   5  10   7       23.90       33.47     14.31 o
   6  10   7       10.46       20.35     17.57 o
   7  10   7        0.77      -17.79     17.79 o
   8  10   7        2.23       15.56     22.20 o
 -12  11   7       16.71       32.81     29.60 o
 -11  11   7       21.10       25.41     26.79 o
 -10  11   7       47.10       58.88     27.52 o
  -9  11   7        4.96      -11.05     24.39 o
  -8  11   7        1.31       -6.54     26.59 o
  -7  11   7       49.82       41.59     24.32 o
  -6  11   7       42.72       52.17     21.99 o
  -5  11   7        0.01       -7.96      8.94 o
  -4  11   7       22.83       36.37     13.11 o
  -3  11   7       93.42       94.58     14.14 o
  -2  11   7      112.23      123.11     15.78 o
  -1  11   7        2.19        9.30     12.47 o
   0  11   7      435.30      417.75     21.23 o
   1  11   7       38.32       20.62     16.59 o
   2  11   7        0.80       14.36     14.03 o
   3  11   7       84.66       66.39     15.12 o
   4  11   7       30.72       30.80     16.35 o
   5  11   7       34.21       14.10     18.26 o
   6  11   7        0.00      -14.02     18.72 o
   7  11   7       31.23       21.08     21.50 o
 -11  12   7       67.37      -31.08     31.08 o
 -10  12   7      165.57      109.43     35.07 o
  -9  12   7        0.43       -5.66     33.94 o
  -8  12   7        0.78       15.36     26.36 o
  -7  12   7        0.02       21.19     22.36 o
  -6  12   7      115.82      123.16     25.77 o
  -5  12   7       58.40       61.00     27.72 o
  -4  12   7       19.72       18.23     11.76 o
  -3  12   7       19.05       21.03     14.02 o
  -2  12   7       42.26       30.79     12.59 o
  -1  12   7       20.01        3.22     15.16 o
   0  12   7       20.06       12.22     14.19 o
   1  12   7        7.18      -23.16     29.41 o
   2  12   7       26.17       27.27     14.62 o
   3  12   7        4.58       -5.08     15.78 o
   4  12   7      126.36      154.52     19.63 o
   5  12   7       18.06      -13.79     19.81 o
   6  12   7        1.53        3.79     21.77 o
 -10  13   7        5.94      -13.76     31.59 o
  -9  13   7       15.35       73.08     29.93 o
  -8  13   7       30.91       38.67     27.06 o
  -7  13   7        1.99       61.88     27.38 o
  -6  13   7       16.73       14.12     25.26 o
  -5  13   7        0.45       32.22     36.20 o
  -4  13   7       49.06      108.60     26.36 o
  -3  13   7        6.01       -1.96     26.02 o
  -2  13   7       43.70       20.12     17.13 o
  -1  13   7        0.43       -2.00     16.73 o
   0  13   7        3.65      -33.94     33.94 o
   1  13   7        4.51       -0.91     29.98 o
   2  13   7       99.38      147.92     19.80 o
   3  13   7        0.60       -2.74     17.57 o
   4  13   7       22.18       23.64     20.42 o
  -8  14   7        0.87       69.58     36.77 o
  -7  14   7       38.89       28.00     31.88 o
  -6  14   7      136.84      126.87     41.29 o
  -5  14   7       13.84       76.48     30.12 o
  -4  14   7       52.23      103.63     29.31 o
  -3  14   7        0.82       52.04     39.60 o
  -2  14   7       30.36       97.30     37.33 o
  -1  14   7       46.53       77.60     21.39 o
   0  14   7        9.86       20.46     22.39 o
   1  14   7       47.63       24.93     44.12 o
   2  14   7        3.36        0.55     23.44 o
  -3  15   7        6.54       41.86     44.12 o
  -2  15   7      213.24      151.60     48.65 o
 -17   0   8       15.82       -4.53     42.99 o
 -16   0   8      363.87      367.97     34.40 o
 -15   0   8      234.46      234.11     27.16 o
 -14   0   8       29.42       19.47     21.50 o
 -13   0   8      431.09      387.70     28.99 o
 -12   0   8      230.21      231.49     20.92 o
 -11   0   8      160.04      174.13     22.06 o
 -10   0   8       10.05       16.32     10.86 o
  -9   0   8        3.47       -2.67      9.79 o
  -8   0   8        6.46        9.16      7.28 o
  -7   0   8     7807.27     8163.63    150.85 o
  -6   0   8    14196.93    14403.66    315.60 o
  -5   0   8      710.21      757.34     20.34 o
  -4   0   8     1481.20     1464.12     32.39 o
  -3   0   8     1242.06     1236.90     38.05 o
  -2   0   8     1045.41     1060.53     31.17 o
  -1   0   8     3087.00     3111.49     62.05 o
   0   0   8     1356.10     1347.28     31.13 o
   1   0   8      199.01      212.48     14.33 o
   2   0   8       69.50       60.43      9.21 o
   3   0   8       37.86       29.84      8.56 o
   4   0   8        0.09       -0.26      8.37 o
   5   0   8        5.80       16.56      7.76 o
   6   0   8        7.15       12.11     12.72 o
   7   0   8        0.66       13.38     10.30 o
   8   0   8        2.78       11.36     13.99 o
   9   0   8       57.77       66.46     21.00 o
  10   0   8       15.70       17.40     17.04 o
  11   0   8        8.86      -14.15     33.73 o
 -17   1   8       13.25       48.49     37.64 o
 -16   1   8       72.36       72.28     65.05 o
 -15   1   8       32.02       42.48     34.78 o
 -14   1   8       16.54       24.11     14.24 o
 -13   1   8       95.53      108.48     13.49 o
 -12   1   8      502.19      460.97     20.09 o
 -11   1   8       21.61       20.33      9.49 o
 -10   1   8        4.09       24.44      8.01 o
  -9   1   8      178.05      169.39     10.83 o
  -8   1   8      101.33       87.65      6.55 o
  -7   1   8      437.88      440.16     11.94 o
  -6   1   8      621.81      611.38     12.59 o
  -5   1   8       16.38       24.28      4.29 o
  -4   1   8      142.25      124.56      8.85 o
  -3   1   8       76.64       65.61      5.26 o
  -2   1   8        0.01       -0.89      3.71 o
  -1   1   8       62.74       62.47      5.02 o
   0   1   8      798.19      781.02     15.08 o
   1   1   8      191.95      205.04      8.80 o
   2   1   8       10.43        6.98      5.36 o
   3   1   8        5.32        6.35      5.39 o
   4   1   8        2.02        3.77      5.71 o
   5   1   8      354.14      324.09     15.44 o
   6   1   8      432.46      396.69     17.43 o
   7   1   8       17.33       28.14      8.13 o
   8   1   8       70.04       66.65      9.84 o
   9   1   8       23.96        9.28     10.51 o
  10   1   8      182.34      225.20     17.12 o
  11   1   8       62.09        5.66     42.99 o
 -17   2   8       74.37      123.96     28.15 o
 -16   2   8      323.79      383.94     36.90 o
 -15   2   8       72.94      126.78     21.07 o
 -14   2   8       42.38       50.38     13.96 o
 -13   2   8      658.53      615.66     23.31 o
 -12   2   8      178.19      176.80     13.00 o
 -11   2   8       54.72       61.23      8.75 o
 -10   2   8       87.25      118.13      9.85 o
  -9   2   8       59.51       54.49      6.49 o
  -8   2   8        7.23        1.54      6.63 o
  -7   2   8      262.01      303.78     15.56 o
  -6   2   8      575.58      586.26     13.21 o
  -5   2   8     1495.60     1482.61     36.37 o
  -4   2   8       23.46       23.95      4.66 o
  -3   2   8        8.49       12.81      4.41 o
  -2   2   8        0.00       -1.68      4.73 o
  -1   2   8       36.87       34.68      4.37 o
   0   2   8      719.37      728.65     15.76 o
   1   2   8       34.24       34.86      5.35 o
   2   2   8       61.30       70.46      6.55 o
   3   2   8       55.92       61.45      6.80 o
   4   2   8      429.42      424.29     13.66 o
   5   2   8       27.26       15.09      7.43 o
   6   2   8       15.59        4.49      7.21 o
   7   2   8       39.55       35.25      8.12 o
   8   2   8        3.38       10.16      8.92 o
   9   2   8       29.19       36.79     11.84 o
  10   2   8      252.73      311.07     18.84 o
 -17   3   8       16.01      -30.79     30.79 o
 -16   3   8      412.95      424.00     29.64 o
 -15   3   8       54.56       62.56     20.34 o
 -14   3   8      209.54      215.99     21.21 o
 -13   3   8       11.56       -1.22     11.97 o
 -12   3   8      528.92      563.00     19.89 o
 -11   3   8       91.76       93.00      9.66 o
 -10   3   8      371.07      365.01     10.13 o
  -9   3   8      155.91      167.44      6.98 o
  -8   3   8       54.85       55.81      8.92 o
  -7   3   8        7.70       13.67      5.08 o
  -6   3   8      372.69      377.13      9.48 o
  -5   3   8       23.79       24.47      3.64 o
  -4   3   8        6.45        6.54      3.34 o
  -3   3   8      101.77       92.88      5.50 o
  -2   3   8       18.32       18.23      4.11 o
  -1   3   8        7.73        0.44      4.33 o
   0   3   8        5.08        9.98      4.11 o
   1   3   8      113.22      104.63      6.41 o
   2   3   8        0.80       -4.17      4.17 o
   3   3   8      179.71      169.28      9.20 o
   4   3   8     3316.48     3288.25     53.00 o
   5   3   8       87.71       96.10      8.37 o
   6   3   8      232.93      212.89     12.41 o
   7   3   8      110.27       98.81      9.80 o
   8   3   8       26.96       30.69      9.78 o
   9   3   8       48.06       53.04     12.31 o
  10   3   8       32.41       60.86     14.68 o
 -16   4   8      544.13      550.70     46.18 o
 -15   4   8        0.05       -5.91     18.70 o
 -14   4   8        0.50        2.39     17.45 o
 -13   4   8       14.43       28.08     22.62 o
 -12   4   8        0.23        8.30     12.41 o
 -11   4   8       85.61       86.60      8.77 o
 -10   4   8      422.37      429.43     13.98 o
  -9   4   8       37.40       30.97     17.70 o
  -8   4   8      451.75      392.85     18.12 o
  -7   4   8       18.08       20.18     10.09 o
  -6   4   8       73.13       72.41      7.68 o
  -5   4   8      181.28      181.87      5.20 o
  -4   4   8       57.32       57.98      5.33 o
  -3   4   8      697.94      667.56     15.84 o
  -2   4   8      672.27      718.75     13.76 o
  -1   4   8       74.49       61.69      5.38 o
   0   4   8      714.16      663.81     13.98 o
   1   4   8      303.37      289.60      9.60 o
   2   4   8       15.20       13.53      5.22 o
   3   4   8     2096.51     2070.48     35.88 o
   4   4   8     1466.86     1457.54     28.37 o
   5   4   8        0.00        0.84      7.95 o
   6   4   8        0.13       -7.45     10.01 o
   7   4   8        0.30        1.61      8.93 o
   8   4   8       28.45       41.41     10.29 o
   9   4   8       56.22       37.14     12.61 o
  10   4   8       55.06       60.13     18.29 o
 -16   5   8       40.44       44.11     31.97 o
 -15   5   8        5.38      -23.78     27.72 o
 -14   5   8        9.20      -12.03     17.05 o
 -13   5   8      175.41      160.93     29.98 o
 -12   5   8      300.84      271.09     20.23 o
 -11   5   8      409.64      434.66     25.65 o
 -10   5   8       78.19       80.13     12.54 o
  -9   5   8      636.61      592.34     23.31 o
  -8   5   8      488.16      454.08     19.31 o
  -7   5   8       42.89       41.35      7.35 o
  -6   5   8       39.03       54.87      7.32 o
  -5   5   8      102.08      107.89      8.25 o
  -4   5   8      540.35      545.94     12.66 o
  -3   5   8      677.62      700.90     14.94 o
  -2   5   8      553.18      569.52     12.03 o
  -1   5   8        4.53       -3.17      4.51 o
   0   5   8        9.12        4.50      5.77 o
   1   5   8      290.48      280.38      9.84 o
   2   5   8        2.99        5.10      5.19 o
   3   5   8     1020.91      983.79     23.21 o
   4   5   8        7.22       -2.11      6.94 o
   5   5   8        0.54        3.49      7.67 o
   6   5   8        1.29       -1.46      8.28 o
   7   5   8       37.31       47.43     10.05 o
   8   5   8       56.26       47.83     21.07 o
   9   5   8       65.58      103.99     18.28 o
  10   5   8        0.11       18.00     17.75 o
 -16   6   8       93.17      122.62     34.95 o
 -15   6   8      374.02      492.45     43.20 o
 -14   6   8     1345.13     1372.11     60.30 o
 -13   6   8      130.42      110.80     26.72 o
 -12   6   8      192.02      177.78     35.07 o
 -11   6   8       34.44       34.40     14.23 o
 -10   6   8      160.86      153.20     14.55 o
  -9   6   8      815.47      761.44     21.37 o
  -8   6   8      940.96      870.62     22.48 o
  -7   6   8        3.22       -1.79      7.48 o
  -6   6   8       12.21       16.46      7.84 o
  -5   6   8        7.75        3.18      6.31 o
  -4   6   8      307.30      313.06      8.71 o
  -3   6   8      524.49      534.22     16.09 o
  -2   6   8      282.67      285.40     12.48 o
  -1   6   8      433.61      426.23     12.59 o
   0   6   8      289.38      260.97     11.82 o
   1   6   8     1188.98     1095.91     22.07 o
   2   6   8       14.19       12.39      5.56 o
   3   6   8      279.26      240.26     11.89 o
   4   6   8        0.11        1.48      7.38 o
   5   6   8       15.77       20.80      8.69 o
   6   6   8        3.05       -8.58      8.58 o
   7   6   8        0.86        5.32      9.62 o
   8   6   8       40.21       36.25     17.89 o
   9   6   8        8.50       49.03     18.07 o
 -15   7   8      374.74      332.59     41.19 o
 -14   7   8      878.48      879.96     54.33 o
 -13   7   8        9.63      -10.39     23.35 o
 -12   7   8       30.97       18.91     26.59 o
 -11   7   8       11.56       20.43     11.59 o
 -10   7   8       51.75       36.69      9.35 o
  -9   7   8        0.15       -2.10      7.96 o
  -8   7   8        2.20       -1.95     10.78 o
  -7   7   8        2.69       -3.89      6.50 o
  -6   7   8       30.24       24.86      8.46 o
  -5   7   8       37.89       37.54      8.70 o
  -4   7   8       38.22       37.54      5.30 o
  -3   7   8        3.18        8.85      6.70 o
  -2   7   8       76.53       86.44      6.58 o
  -1   7   8       29.00       31.74      6.78 o
   0   7   8        0.09        1.30      6.67 o
   1   7   8       24.53       22.69      7.57 o
   2   7   8      233.25      232.76     11.09 o
   3   7   8        2.05        9.55      7.41 o
   4   7   8      111.03      111.87     11.89 o
   5   7   8       39.97       54.92      9.13 o
   6   7   8        1.50       -6.08     12.58 o
   7   7   8        5.97       -5.76     15.39 o
   8   7   8       78.97      117.74     39.75 o
   9   7   8       12.94       39.46     25.63 o
 -15   8   8      213.74      209.84     40.35 o
 -14   8   8       43.49       21.10     66.18 o
 -13   8   8       13.57       23.26     26.88 o
 -12   8   8        0.72        2.36     24.15 o
 -11   8   8        1.15       25.75     26.59 o
 -10   8   8      281.34      262.82     28.41 o
  -9   8   8        7.52       -0.85      8.16 o
  -8   8   8        4.58       -4.43      9.08 o
  -7   8   8        0.41       -8.30      8.30 o
  -6   8   8        0.64       13.23      8.23 o
  -5   8   8      183.47      156.90     13.00 o
  -4   8   8      312.84      348.01      9.40 o
  -3   8   8        4.93        2.16      5.05 o
  -2   8   8       28.18       31.38      7.16 o
  -1   8   8       14.75       14.73      6.86 o
   0   8   8       93.37       99.02      9.03 o
   1   8   8      231.34      225.10     11.41 o
   2   8   8       63.93       63.50      7.69 o
   3   8   8      418.56      379.60     16.61 o
   4   8   8       11.95       -0.25      8.83 o
   5   8   8       26.17       23.10     13.72 o
   6   8   8       41.21       55.68     17.11 o
   7   8   8      225.90      283.44     23.75 o
   8   8   8       92.43      183.40     24.20 o
 -14   9   8       16.35      -20.39     34.37 o
 -13   9   8        9.62       20.91     27.52 o
 -12   9   8        6.69       -7.35     27.72 o
 -11   9   8        0.06      -19.80     24.80 o
 -10   9   8       18.12       -1.13     20.00 o
  -9   9   8       63.59       76.54     20.75 o
  -8   9   8       51.80       46.51     10.66 o
  -7   9   8       85.77       85.06     25.55 o
  -6   9   8        0.19        8.32      8.65 o
  -5   9   8     1258.37     1240.19     44.74 o
  -4   9   8      239.62      285.38     11.48 o
  -3   9   8       10.51       -0.39      6.78 o
  -2   9   8        5.09        7.61      7.09 o
  -1   9   8       90.51      108.65      9.62 o
   0   9   8      211.48      176.31     12.10 o
   1   9   8       64.34       52.45      8.19 o
   2   9   8      405.87      346.24     15.03 o
   3   9   8       29.34       16.99      8.52 o
   4   9   8      117.87       94.93     16.09 o
   5   9   8        0.46       -7.80     24.29 o
   6   9   8       58.69       45.67     16.76 o
   7   9   8      271.65      420.96     49.89 o
   8   9   8        0.01       15.90     19.60 o
 -13  10   8       22.97      -33.57     33.57 o
 -12  10   8       10.85        4.07     30.79 o
 -11  10   8      112.16       92.82     27.86 o
 -10  10   8        7.16       -2.60     31.68 o
  -9  10   8       70.65       53.86     29.98 o
  -8  10   8        4.71      -14.57     26.02 o
  -7  10   8       35.50       20.67      9.75 o
  -6  10   8        7.22        3.08     10.47 o
  -5  10   8     1121.66     1063.33     59.40 o
  -4  10   8      987.94     1013.20     34.02 o
  -3  10   8        8.04       13.31     12.82 o
  -2  10   8        5.77        4.58      8.50 o
  -1  10   8       31.82       32.83     18.13 o
   0  10   8       57.98       50.01     10.36 o
   1  10   8       44.49       43.37      9.45 o
   2  10   8       24.75       11.94     10.63 o
   3  10   8       31.62       33.05     14.25 o
   4  10   8        2.43      -16.03     16.03 o
   5  10   8        5.14       11.79     15.22 o
   6  10   8        0.03       -6.83     18.57 o
   7  10   8        7.27       -2.10     21.14 o
 -12  11   8       10.58       -3.45     32.77 o
 -11  11   8       23.18       33.37     53.74 o
 -10  11   8      125.49      139.78     30.40 o
  -9  11   8       71.72      104.47     28.39 o
  -8  11   8       49.76       83.19     34.51 o
  -7  11   8       44.34       74.61     22.70 o
  -6  11   8      105.38      125.54     31.19 o
  -5  11   8      242.01      245.25     22.34 o
  -4  11   8      175.38      179.70     22.62 o
  -3  11   8        1.62       -6.79     11.08 o
  -2  11   8        7.87        7.33     15.06 o
  -1  11   8        1.24        5.74     12.55 o
   0  11   8        8.53        3.18     10.91 o
   1  11   8       12.05        8.07     18.90 o
   2  11   8       22.82       18.03     14.76 o
   3  11   8        5.20        3.32     14.76 o
   4  11   8        5.32       20.24     17.28 o
   5  11   8        3.62        3.33     18.61 o
   6  11   8       11.79        3.91     43.34 o
 -11  12   8      163.37      137.86     34.79 o
 -10  12   8        5.82       49.21     29.98 o
  -9  12   8       46.08       47.66     51.48 o
  -8  12   8        0.63      -10.46     24.39 o
  -7  12   8        3.65       26.66     25.00 o
  -6  12   8      448.28      479.21     84.85 o
  -5  12   8      188.71      198.92     27.97 o
  -4  12   8       11.83       24.46     13.01 o
  -3  12   8       41.37       44.67     14.11 o
  -2  12   8      102.13      115.14     18.73 o
  -1  12   8       47.88       55.06     21.50 o
   0  12   8       48.41       42.51     17.30 o
   1  12   8        1.37        8.85     14.41 o
   2  12   8       38.81       42.33     16.88 o
   3  12   8       25.15       30.90     16.98 o
   4  12   8      115.75      124.08     21.75 o
  -9  13   8       11.25      -29.98     29.98 o
  -8  13   8       92.21       94.96     30.73 o
  -7  13   8        7.26       43.53     32.81 o
  -6  13   8        2.52       66.31     33.94 o
  -5  13   8        1.79      -26.36     26.36 o
  -4  13   8       14.94       60.93     35.07 o
  -3  13   8        9.14       -5.79     16.56 o
  -2  13   8        0.21      -35.64     35.64 o
  -1  13   8        0.94      -12.13     19.57 o
   0  13   8        1.58      -18.63     18.63 o
   1  13   8        2.90      -13.04     23.19 o
   2  13   8       10.39       47.36     22.18 o
   3  13   8        3.49       26.22     24.19 o
  -7  14   8       97.40       99.58     45.82 o
  -6  14   8       12.78       52.95     30.79 o
  -5  14   8        2.42       59.17     32.33 o
  -4  14   8        7.39       11.31     46.39 o
  -3  14   8        9.40      -37.33     41.86 o
  -2  14   8       11.47      -42.99     42.99 o
  -1  14   8      154.79      177.31     26.73 o
   0  14   8      101.11      116.92     24.07 o
   1  14   8        8.06        1.13     29.41 o
 -17   1   9       24.61       53.68     31.97 o
 -16   1   9        6.55       49.43     31.28 o
 -15   1   9        4.10      -12.31     21.07 o
 -14   1   9      142.00      126.70     16.07 o
 -13   1   9        0.41       13.83     12.07 o
 -12   1   9      111.44      122.65     12.90 o
 -11   1   9       20.85        3.07     11.27 o
 -10   1   9      117.99      113.03      9.13 o
  -9   1   9       61.49       69.60      6.86 o
  -8   1   9       13.89       12.61      5.61 o
  -7   1   9       48.52       55.71      5.76 o
  -6   1   9       83.64      104.96      9.64 o
  -5   1   9       52.87       59.45      6.85 o
  -4   1   9      217.58      195.27      9.01 o
  -3   1   9      114.03       99.98      6.46 o
  -2   1   9      608.33      547.33     12.76 o
  -1   1   9        6.76        6.08      4.43 o
   0   1   9      101.70      103.54      6.61 o
   1   1   9        8.37        8.09      5.00 o
   2   1   9       65.47       62.53      7.71 o
   3   1   9        0.04       -1.18      5.63 o
   4   1   9      183.75      182.26     10.43 o
   5   1   9      390.82      358.46     14.27 o
   6   1   9       27.10       24.44      7.58 o
   7   1   9       21.55       26.02      8.82 o
   8   1   9       12.14       13.70     10.23 o
   9   1   9       13.50       13.40     12.25 o
  10   1   9       70.67       60.89     15.12 o
 -17   2   9       29.19       26.87     34.20 o
 -16   2   9       14.56       22.76     22.56 o
 -15   2   9       26.19       32.00     19.11 o
 -14   2   9       19.17       -1.39     16.43 o
 -13   2   9       51.74       59.64     13.14 o
 -12   2   9        1.52       -5.03     11.27 o
 -11   2   9        5.93        3.08      8.27 o
 -10   2   9       42.31       45.25      6.88 o
  -9   2   9        1.86       -2.06      5.53 o
  -8   2   9       69.33       68.73      7.18 o
  -7   2   9        2.52       -0.62      4.79 o
  -6   2   9        0.99        2.33      5.10 o
  -5   2   9      156.37      164.14      7.96 o
  -4   2   9      575.16      571.56     18.00 o
  -3   2   9      225.81      213.65      8.20 o
  -2   2   9        7.99        9.27      4.81 o
  -1   2   9       96.61       88.97      6.02 o
   0   2   9       89.84       81.78      6.51 o
   1   2   9       13.82        9.64      5.35 o
   2   2   9        1.21       14.82      6.03 o
   3   2   9      165.02      171.85      9.93 o
   4   2   9       22.72       22.35      6.99 o
   5   2   9        0.01       -2.18      7.41 o
   6   2   9       74.71       56.65     10.07 o
   7   2   9       25.25       33.05      9.44 o
   8   2   9        3.15      -10.83     10.83 o
   9   2   9       67.51      109.24     13.04 o
  10   2   9        3.05       -1.10     15.10 o
 -16   3   9        8.94       -7.95     42.43 o
 -15   3   9       12.86        7.37     42.26 o
 -14   3   9        6.92        3.94     17.75 o
 -13   3   9        5.15       10.57     15.57 o
 -12   3   9        0.60        8.94      9.64 o
 -11   3   9      260.55      263.85     16.49 o
 -10   3   9      246.70      221.97     10.27 o
  -9   3   9      276.24      327.32     10.28 o
  -8   3   9      249.33      255.88      9.94 o
  -7   3   9       17.57       24.12      4.46 o
  -6   3   9       74.74      121.60      6.72 o
  -5   3   9        0.88        1.84      3.98 o
  -4   3   9      306.39      301.80      8.91 o
  -3   3   9      185.60      189.77      7.79 o
  -2   3   9        6.70        1.01      4.75 o
  -1   3   9       54.57       45.56      5.63 o
   0   3   9        0.33        4.08      4.81 o
   1   3   9        5.64        3.09      4.79 o
   2   3   9       59.82       52.61      6.81 o
   3   3   9     1352.96     1358.48     27.04 o
   4   3   9       15.39        5.53      6.71 o
   5   3   9       24.18       24.77      8.40 o
   6   3   9       22.17       34.86      9.39 o
   7   3   9        0.00       -4.54      8.85 o
   8   3   9       48.28       56.96     11.84 o
   9   3   9        2.68       10.07     13.32 o
 -16   4   9      133.69      129.35     35.07 o
 -15   4   9      166.59      219.74     24.59 o
 -14   4   9       55.51       89.07     22.20 o
 -13   4   9        0.04       -3.30     21.89 o
 -12   4   9       32.84       21.39     19.80 o
 -11   4   9       52.39       41.10     13.13 o
 -10   4   9        2.47        5.71     11.96 o
  -9   4   9      201.13      221.74     15.86 o
  -8   4   9        3.29        0.11      9.15 o
  -7   4   9      156.70      154.24     12.42 o
  -6   4   9       29.56       32.73      3.74 o
  -5   4   9        8.70        5.38      4.51 o
  -4   4   9       12.98        6.20      3.45 o
  -3   4   9      288.62      321.52      9.99 o
  -2   4   9      100.58       77.36      6.68 o
  -1   4   9      356.32      337.90     11.57 o
   0   4   9        9.35       12.82      5.23 o
   1   4   9      329.69      315.01     10.76 o
   2   4   9      659.91      625.94     15.20 o
   3   4   9      121.43      113.87      8.72 o
   4   4   9      192.36      180.41     10.63 o
   5   4   9        0.46       -0.47      7.19 o
   6   4   9        2.11       -8.62      8.62 o
   7   4   9       28.99       36.99     10.12 o
   8   4   9       11.74       24.43     11.85 o
   9   4   9       44.40       32.16     18.62 o
 -16   5   9        5.64       -8.32     32.39 o
 -15   5   9        1.08      -11.31     28.80 o
 -14   5   9        0.89        3.58     19.42 o
 -13   5   9      132.88      138.23     19.41 o
 -12   5   9      383.35      381.32     25.10 o
 -11   5   9        0.13      -12.81     12.81 o
 -10   5   9      388.04      346.52     20.31 o
  -9   5   9        0.19        8.66     10.26 o
  -8   5   9       15.17        7.86      7.44 o
  -7   5   9       56.07       59.15      8.33 o
  -6   5   9       70.33       54.20      7.96 o
  -5   5   9        3.60       13.87      5.99 o
  -4   5   9      108.70      119.05      6.25 o
  -3   5   9      208.21      215.40      8.11 o
  -2   5   9      206.80      210.64     11.71 o
  -1   5   9      120.76      124.20      7.77 o
   0   5   9      459.06      435.08     12.30 o
   1   5   9      507.15      482.90     13.05 o
   2   5   9      256.82      249.13     10.46 o
   3   5   9       96.17       88.50      9.60 o
   4   5   9      127.39      125.30     11.73 o
   5   5   9        1.91        5.69      8.73 o
   6   5   9       12.97        3.95      9.96 o
   7   5   9       24.27       14.91     11.12 o
   8   5   9        1.98       11.07     17.39 o
   9   5   9       90.21      117.46     18.65 o
 -16   6   9      170.00      126.71     46.39 o
 -15   6   9      111.12      105.28     38.47 o
 -14   6   9      106.57      102.58     28.85 o
 -13   6   9      161.16      136.24     19.02 o
 -12   6   9       60.16       58.27     16.14 o
 -11   6   9       97.38      106.42     15.45 o
 -10   6   9       62.32       57.89     11.70 o
  -9   6   9      225.76      226.94     13.52 o
  -8   6   9       13.75       14.03      7.93 o
  -7   6   9       17.36       10.25      7.43 o
  -6   6   9       39.93       48.41      7.77 o
  -5   6   9      268.12      263.79     13.14 o
  -4   6   9       97.97      115.13      7.07 o
  -3   6   9        4.42       -1.33      6.05 o
  -2   6   9       47.24       51.28      7.59 o
  -1   6   9       30.88       22.01      6.78 o
   0   6   9        0.11        3.77      6.27 o
   1   6   9      892.09      880.64     20.00 o
   2   6   9       16.55       24.05      7.06 o
   3   6   9       38.26       47.92      8.58 o
   4   6   9       66.47       70.99     10.04 o
   5   6   9       27.79       45.26      9.45 o
   6   6   9        7.10       13.88     12.41 o
   7   6   9      111.96      176.96     19.90 o
   8   6   9        0.88        6.27     19.45 o
 -15   7   9      477.29      463.09     43.46 o
 -14   7   9        2.00      -11.09     67.88 o
 -13   7   9        3.57       36.07     27.16 o
 -12   7   9        0.03        0.27     16.70 o
 -11   7   9       11.77        9.88     16.91 o
 -10   7   9        9.21       -0.90      8.99 o
  -9   7   9      168.05      155.40     11.44 o
  -8   7   9       68.61       73.61      9.31 o
  -7   7   9        0.56       -0.15      7.37 o
  -6   7   9       12.11       13.51     10.12 o
  -5   7   9       41.43       46.03     11.38 o
  -4   7   9       95.00      107.33      7.08 o
  -3   7   9        0.64       -1.91      5.40 o
  -2   7   9       61.74       50.59     11.27 o
  -1   7   9      158.21      158.92     10.43 o
   0   7   9      145.64      133.58     10.21 o
   1   7   9      480.58      442.72     22.59 o
   2   7   9       47.74       50.95      7.80 o
   3   7   9       15.57       18.71      8.60 o
   4   7   9       28.90       34.82      9.94 o
   5   7   9        0.21        0.95      9.50 o
   6   7   9       20.62       40.62     15.38 o
   7   7   9      104.06      141.66     20.08 o
   8   7   9       14.23       -1.31     18.93 o
 -14   8   9       14.90       38.91     54.87 o
 -13   8   9        1.03      -17.22     31.11 o
 -12   8   9        6.01      -25.99     25.99 o
 -11   8   9       99.18      115.30     30.55 o
 -10   8   9        8.08       10.72     11.10 o
  -9   8   9       97.92       89.80     11.29 o
  -8   8   9        6.88       10.18     10.16 o
  -7   8   9       74.47       64.88     11.91 o
  -6   8   9       10.37       11.02     10.45 o
  -5   8   9      262.69      237.87     16.01 o
  -4   8   9       63.81       70.65      8.33 o
  -3   8   9       19.41       33.98      8.18 o
  -2   8   9        2.50       -5.08     10.94 o
  -1   8   9       28.96       23.95      8.20 o
   0   8   9       14.03        8.55      8.14 o
   1   8   9       28.16       31.54      8.17 o
   2   8   9      283.26      305.13     21.88 o
   3   8   9       24.53       37.16      9.96 o
   4   8   9       85.90      106.65     11.65 o
   5   8   9       10.59       37.81     17.45 o
   6   8   9       76.31       94.59     19.03 o
   7   8   9      671.50      908.58     66.96 o
 -14   9   9       35.30       -1.85     32.54 o
 -13   9   9        0.56      -36.20     39.60 o
 -12   9   9        7.92      -22.09     38.47 o
 -11   9   9        0.10       14.27     39.60 o
 -10   9   9       93.23       98.83     24.15 o
  -9   9   9      398.20      348.29     37.37 o
  -8   9   9        0.37       18.13     13.01 o
  -7   9   9       45.60       41.91     10.81 o
  -6   9   9       16.38       22.24     10.90 o
  -5   9   9      918.74      870.96     28.28 o
  -4   9   9       47.21       56.29     10.84 o
  -3   9   9      118.61      125.72     10.18 o
  -2   9   9       30.74       29.49      8.42 o
  -1   9   9        9.05        1.59      9.93 o
   0   9   9        7.05       -4.94      8.55 o
   1   9   9      264.51      250.09     15.48 o
   2   9   9       68.12       72.90      9.43 o
   3   9   9        0.31        9.03     14.10 o
   4   9   9       17.37       25.99     14.65 o
   5   9   9        0.00      -15.50     15.50 o
   6   9   9        1.03       -5.41     18.93 o
   7   9   9        8.79      -17.40     19.84 o
 -13  10   9        8.43      -40.12     44.69 o
 -12  10   9       96.85      131.51     80.33 o
 -11  10   9        1.04       30.13     25.92 o
 -10  10   9      455.79      428.64     39.10 o
  -9  10   9      575.95      634.62     43.91 o
  -8  10   9      144.68      164.70     25.92 o
  -7  10   9       67.13       61.80     24.89 o
  -6  10   9      554.29      568.24     24.63 o
  -5  10   9      923.02      940.33     30.46 o
  -4  10   9      191.76      216.95     19.14 o
  -3  10   9        1.76        6.59     19.51 o
  -2  10   9       28.60       17.81     10.28 o
  -1  10   9       33.18       21.87     10.11 o
   0  10   9      112.75       79.12     12.08 o
   1  10   9      471.89      438.31     19.73 o
   2  10   9       41.86       57.29     13.96 o
   3  10   9       11.19       13.80     14.91 o
   4  10   9       76.59       55.26     18.11 o
   5  10   9       11.23      -13.17     18.81 o
   6  10   9      132.24      140.13     34.44 o
 -12  11   9       16.57       76.47     41.86 o
 -11  11   9       85.88       42.66     63.36 o
 -10  11   9        9.54      -27.10     28.85 o
  -9  11   9      291.38      341.27    105.78 o
  -8  11   9       75.12       77.50     28.80 o
  -7  11   9        0.14       24.83     40.73 o
  -6  11   9      643.17      703.39     62.79 o
  -5  11   9      347.76      356.69     20.85 o
  -4  11   9        0.87       27.46     12.40 o
  -3  11   9      682.20      709.98     27.92 o
  -2  11   9       38.45       30.70     12.70 o
  -1  11   9        6.82       -7.09     16.46 o
   0  11   9       82.92      109.70     22.92 o
   1  11   9        0.44        6.38     17.70 o
   2  11   9        4.14       11.01     15.61 o
   3  11   9        8.72       26.49     17.79 o
   4  11   9      119.17       72.43     34.40 o
   5  11   9        7.43      -18.32     19.31 o
 -10  12   9       43.20       85.25     33.99 o
  -9  12   9       11.80       10.62     29.13 o
  -8  12   9        5.98       29.25     29.99 o
  -7  12   9      244.23      228.40     72.41 o
  -6  12   9       57.47      104.97     29.31 o
  -5  12   9       36.22      121.05     41.86 o
  -4  12   9        0.03       -6.07     14.44 o
  -3  12   9      134.63      156.83     23.37 o
  -2  12   9       25.20       37.62     15.11 o
  -1  12   9       14.72       17.74     42.43 o
   0  12   9        7.63      -21.27     46.39 o
   1  12   9        0.88       36.50     21.07 o
   2  12   9       17.85       18.36     21.35 o
   3  12   9      359.90      426.14     28.07 o
  -9  13   9       89.65      101.82     49.78 o
  -8  13   9        0.00       51.97     45.82 o
  -7  13   9       15.15       74.98     30.37 o
  -6  13   9        1.92       20.17     27.97 o
  -5  13   9       47.00       80.50     52.04 o
  -4  13   9       10.37       40.73     44.12 o
  -3  13   9        0.03      -30.13     44.69 o
  -2  13   9       18.43       11.31     19.19 o
  -1  13   9       15.36      -15.24     20.30 o
   0  13   9        4.42      -20.21     20.21 o
   1  13   9        0.14       17.60     21.35 o
  -5  14   9        0.30       30.55     45.25 o
  -4  14   9        3.67      -44.12     44.12 o
  -3  14   9       21.80      -37.33     37.33 o
  -2  14   9      131.95      152.73     52.04 o
 -17   0  10       30.09       33.94     47.52 o
 -16   0  10       91.23      106.35     40.73 o
 -15   0  10      171.06      196.19     47.52 o
 -14   0  10      150.36      153.72     23.64 o
 -13   0  10       39.64       24.54     25.46 o
 -12   0  10        2.41       -0.06     13.85 o
 -11   0  10       54.02       33.62     18.10 o
 -10   0  10        7.73        7.12     11.92 o
  -9   0  10     1869.98     1802.97     52.35 o
  -8   0  10     5617.15     5594.95    160.65 o
  -7   0  10      391.79      358.39     20.39 o
  -6   0  10       40.06       23.63     11.88 o
  -5   0  10       10.53        7.27     12.44 o
  -4   0  10      706.62      672.69     26.25 o
  -3   0  10     1025.84      948.07     25.87 o
  -2   0  10      674.13      720.77     21.77 o
  -1   0  10      151.51      130.86     10.18 o
   0   0  10       25.76       28.68      8.21 o
   1   0  10       69.71       78.80     10.60 o
   2   0  10      782.61      734.01     28.32 o
   3   0  10      476.97      424.65     24.19 o
   4   0  10       26.53       -0.33     13.58 o
   5   0  10       91.02       82.73     13.28 o
   6   0  10        4.08       14.20     12.49 o
   7   0  10      163.00      162.25     18.43 o
   8   0  10        9.77       11.58     16.29 o
   9   0  10      105.35      122.09     22.45 o
 -17   1  10        6.97       70.20     32.77 o
 -16   1  10        0.14        1.37     23.04 o
 -15   1  10      151.20      168.75     22.84 o
 -14   1  10       28.70       33.12     16.89 o
 -13   1  10       26.05       -1.32     12.45 o
 -12   1  10       11.25       11.33     10.63 o
 -11   1  10       96.79       87.32     10.92 o
 -10   1  10      246.77      261.22     14.66 o
  -9   1  10      236.62      237.71     13.53 o
  -8   1  10      165.36      175.16     10.26 o
  -7   1  10       25.27       29.11      6.48 o
  -6   1  10        9.40       -4.82      6.69 o
  -5   1  10       14.83       12.97      6.37 o
  -4   1  10       19.46       20.27      5.54 o
  -3   1  10        0.06       -2.81      5.35 o
  -2   1  10      959.02      903.64     19.48 o
  -1   1  10        7.19        5.07      4.79 o
   0   1  10      145.93      145.33      9.00 o
   1   1  10        3.47        1.90      6.42 o
   2   1  10      135.03      141.67     10.55 o
   3   1  10        1.30        9.44      8.04 o
   4   1  10       47.75       45.16      8.55 o
   5   1  10        1.21       -4.71      9.86 o
   6   1  10       74.91       76.93     11.86 o
   7   1  10      115.75      121.13     11.82 o
   8   1  10        0.11        7.83     11.50 o
   9   1  10       83.60      128.02     15.33 o
 -17   2  10        1.81       -6.53     33.57 o
 -16   2  10        7.09       31.48     25.11 o
 -15   2  10        1.41       46.85     21.78 o
 -14   2  10       91.08      136.43     20.27 o
 -13   2  10       10.35      -11.41     21.36 o
 -12   2  10        0.27        2.14     10.37 o
 -11   2  10        5.41       23.16      9.21 o
 -10   2  10       91.36       87.43      9.40 o
  -9   2  10       22.54       24.40      6.32 o
  -8   2  10        6.75       19.86      6.27 o
  -7   2  10        0.61        4.22      5.53 o
  -6   2  10       12.49       13.71      6.12 o
  -5   2  10      636.00      616.90     13.84 o
  -4   2  10       17.21       10.95      5.63 o
  -3   2  10       17.35       12.34      5.49 o
  -2   2  10        1.19        3.74      4.51 o
  -1   2  10      288.08      313.52     10.49 o
   0   2  10       60.40       64.75      7.02 o
   1   2  10       30.39       40.82      6.63 o
   2   2  10      124.26      118.47      8.65 o
   3   2  10      379.98      356.50     14.79 o
   4   2  10      593.75      538.09     17.99 o
   5   2  10       50.52       41.39      9.06 o
   6   2  10       17.07       -2.74      8.48 o
   7   2  10      115.81      136.86     12.00 o
   8   2  10        0.62       -6.59     11.59 o
   9   2  10        0.91       -2.12     13.84 o
 -16   3  10       82.57       78.97     37.92 o
 -15   3  10        0.10       21.97     22.31 o
 -14   3  10        3.40       14.87     19.33 o
 -13   3  10       74.85       76.68     21.27 o
 -12   3  10       46.59       11.31     16.80 o
 -11   3  10       18.99        5.80     16.98 o
 -10   3  10      174.43      207.68     25.17 o
  -9   3  10       19.78       22.66      5.45 o
  -8   3  10      535.85      571.36     14.36 o
  -7   3  10        0.05        3.65      5.33 o
  -6   3  10       19.50       27.74      4.91 o
  -5   3  10       86.41       86.82      7.63 o
  -4   3  10        0.71        0.37      5.03 o
  -3   3  10      135.26      129.62     10.80 o
  -2   3  10      665.71      654.21     16.31 o
  -1   3  10       24.89       35.02      6.29 o
   0   3  10      202.62      195.27      9.53 o
   1   3  10      740.00      687.67     15.96 o
   2   3  10        0.00       -5.51      6.34 o
   3   3  10       16.00       24.57      7.75 o
   4   3  10        0.36        8.35      9.22 o
   5   3  10      295.37      249.32     13.84 o
   6   3  10        1.88       25.84     10.09 o
   7   3  10        7.69       17.78     19.18 o
   8   3  10       94.95      111.38     14.85 o
 -16   4  10       27.76       42.75     32.39 o
 -15   4  10      262.32      250.63     26.28 o
 -14   4  10      208.28      201.81     23.18 o
 -13   4  10      120.72       65.72     18.67 o
 -12   4  10      355.37      330.95     41.21 o
 -11   4  10        1.55       25.43     13.79 o
 -10   4  10        7.47       -2.45     11.38 o
  -9   4  10       26.93       31.50     12.05 o
  -8   4  10        5.45       23.25     10.19 o
  -7   4  10      156.56      145.58      6.70 o
  -6   4  10      537.15      535.19     12.21 o
  -5   4  10       51.53       64.76      5.65 o
  -4   4  10      486.81      479.72     10.68 o
  -3   4  10      332.34      311.14      9.57 o
  -2   4  10     1720.78     1713.27     30.64 o
  -1   4  10       25.50       24.01      5.72 o
   0   4  10      125.20      119.36      7.94 o
   1   4  10        3.47       -5.78      5.78 o
   2   4  10      469.21      452.07     15.55 o
   3   4  10      221.24      242.01     15.15 o
   4   4  10        0.16        0.44      8.68 o
   5   4  10       33.87       18.52      8.80 o
   6   4  10       29.39        8.35     11.03 o
   7   4  10       10.31       14.23     11.74 o
   8   4  10       10.72       45.69     13.66 o
 -16   5  10       17.30      -19.63     29.99 o
 -15   5  10       56.50       57.79     29.99 o
 -14   5  10      214.18      211.34     23.80 o
 -13   5  10       34.38       35.68     17.46 o
 -12   5  10      688.72      580.05     29.45 o
 -11   5  10       32.83       56.80     22.61 o
 -10   5  10       55.76       40.95     13.57 o
  -9   5  10        0.35       10.54     12.62 o
  -8   5  10        0.57        6.18      8.09 o
  -7   5  10      183.46      170.62     11.74 o
  -6   5  10     1255.57     1265.28     20.97 o
  -5   5  10      375.61      390.12     15.39 o
  -4   5  10      137.30      129.29      6.56 o
  -3   5  10        7.26       19.18      5.31 o
  -2   5  10       29.71       27.70      6.34 o
  -1   5  10      156.11      145.83      9.02 o
   0   5  10      453.53      437.94     13.20 o
   1   5  10       77.17       92.37      8.27 o
   2   5  10      100.19       92.10      8.33 o
   3   5  10        4.52        3.34      7.75 o
   4   5  10       74.07       76.27     10.58 o
   5   5  10       90.52       95.45     11.82 o
   6   5  10       58.86       72.88     19.27 o
   7   5  10        7.08        3.57     13.06 o
   8   5  10       55.49       93.07     18.84 o
 -15   6  10       28.04       30.55     33.60 o
 -14   6  10       97.72       69.58     29.60 o
 -13   6  10       88.28       49.61     33.56 o
 -12   6  10       31.23       25.21     16.14 o
 -11   6  10        2.00        4.91     14.49 o
 -10   6  10       83.60       69.23     18.88 o
  -9   6  10        0.59       15.20     10.29 o
  -8   6  10      101.15       97.52     10.77 o
  -7   6  10        3.80        0.32      8.38 o
  -6   6  10      852.75      866.08     26.13 o
  -5   6  10      283.65      255.91      8.43 o
  -4   6  10        7.01        2.84      5.83 o
  -3   6  10       18.97       21.23      7.89 o
  -2   6  10       86.84       90.50      9.21 o
  -1   6  10      506.00      506.67     17.61 o
   0   6  10     6085.19     6093.20     91.14 o
   1   6  10      129.22      144.75     10.30 o
   2   6  10      251.78      284.35     21.78 o
   3   6  10       22.73       24.27     16.17 o
   4   6  10       32.45       28.81     11.05 o
   5   6  10       22.13       -0.93      9.91 o
   6   6  10       21.07       22.89     13.03 o
   7   6  10       13.20        2.47     18.00 o
 -15   7  10       20.61      -33.19     33.19 o
 -14   7  10       62.52       13.48     37.33 o
 -13   7  10      116.59       69.86     29.13 o
 -12   7  10      203.29      200.22     23.68 o
 -11   7  10        8.20       28.43     15.51 o
 -10   7  10        1.11        2.23     11.92 o
  -9   7  10       68.09       58.38     11.60 o
  -8   7  10      273.01      253.04     15.22 o
  -7   7  10        9.54        8.88      8.63 o
  -6   7  10       65.10       76.24     11.51 o
  -5   7  10       20.35       24.83      9.99 o
  -4   7  10       32.65       24.51      7.13 o
  -3   7  10        0.89       -9.96      9.96 o
  -2   7  10       43.11       53.03      9.07 o
  -1   7  10      695.29      701.35     22.86 o
   0   7  10     1120.05     1080.47     24.11 o
   1   7  10       94.47       97.23      9.69 o
   2   7  10       22.34       24.50      8.31 o
   3   7  10       27.39       30.74     10.27 o
   4   7  10        0.08        8.05     15.68 o
   5   7  10       17.53       15.69     15.56 o
   6   7  10       96.71      160.60     20.30 o
   7   7  10        8.04       44.15     19.48 o
 -14   8  10        0.04      -33.13     33.13 o
 -13   8  10       23.19      -12.25     37.33 o
 -12   8  10       65.00       79.74     27.52 o
 -11   8  10       49.67       47.15     21.03 o
 -10   8  10      114.46      136.95     15.68 o
  -9   8  10        0.42       12.65      9.80 o
  -8   8  10        6.27       16.76     12.03 o
  -7   8  10       76.29       82.08     17.72 o
  -6   8  10       68.49       86.79     13.68 o
  -5   8  10       30.64       33.21     11.29 o
  -4   8  10       57.90       82.15     17.44 o
  -3   8  10        5.08        9.64      8.05 o
  -2   8  10       44.21       34.56      8.84 o
  -1   8  10        1.08       -8.73      9.16 o
   0   8  10       73.47       71.47      9.28 o
   1   8  10      358.53      341.41     15.23 o
   2   8  10       76.56       74.71      9.83 o
   3   8  10       71.48       61.08     11.51 o
   4   8  10      131.31      162.21     18.78 o
   5   8  10       14.05       57.03     18.93 o
   6   8  10       23.05       63.62     18.75 o
 -13   9  10        0.39       -2.04     36.77 o
 -12   9  10        0.03       10.71     44.12 o
 -11   9  10       95.43       67.59     29.41 o
 -10   9  10      400.34      415.43     36.39 o
  -9   9  10      887.95      933.70     49.52 o
  -8   9  10       61.40       53.43     13.49 o
  -7   9  10        1.94       33.52     15.03 o
  -6   9  10       10.68       13.51     11.16 o
  -5   9  10       81.49       62.10     12.51 o
  -4   9  10        2.19        8.08     10.70 o
  -3   9  10       17.54        8.06     11.99 o
  -2   9  10       16.47        4.24      9.30 o
  -1   9  10       26.42       15.43     10.43 o
   0   9  10       18.78       24.47      9.65 o
   1   9  10      325.97      314.82     15.43 o
   2   9  10      150.32      156.08     12.22 o
   3   9  10       65.09       73.87     18.41 o
   4   9  10       17.55       28.24     16.88 o
   5   9  10       20.48       62.85     19.78 o
 -12  10  10      103.45      138.81     31.59 o
 -11  10  10       41.68       -3.98     39.60 o
 -10  10  10     1080.59     1210.61     60.39 o
  -9  10  10      374.15      388.52     35.89 o
  -8  10  10       43.33       43.47     15.06 o
  -7  10  10       23.56       27.32     16.49 o
  -6  10  10       69.57       73.25     21.67 o
  -5  10  10       94.36      113.77     26.82 o
  -4  10  10       92.97      160.43     23.19 o
  -3  10  10       73.78       71.76     14.07 o
  -2  10  10       21.01        7.58     10.84 o
  -1  10  10       47.32       46.22     13.37 o
   0  10  10       88.81      111.60     11.78 o
   1  10  10      129.30      129.08     14.59 o
   2  10  10       39.95       65.96     16.18 o
   3  10  10        0.26       28.82     16.61 o
   4  10  10       33.72       52.61     19.55 o
 -11  11  10        5.85        4.41     31.88 o
 -10  11  10       34.64       61.21     31.53 o
  -9  11  10      124.92      130.35     42.43 o
  -8  11  10        5.13      -25.77     25.77 o
  -7  11  10        2.38       53.54     28.32 o
  -6  11  10      203.81      202.90     25.24 o
  -5  11  10        6.79        9.99     18.67 o
  -4  11  10      175.16      190.77     16.67 o
  -3  11  10      238.94      220.02     20.01 o
  -2  11  10       34.52       53.96     21.68 o
  -1  11  10        1.60      -11.15     17.54 o
   0  11  10       12.94       33.98     18.63 o
   1  11  10       38.61       73.96     20.39 o
   2  11  10       79.66      104.06     20.27 o
   3  11  10      192.00      188.32     22.13 o
 -10  12  10       84.11      101.13     42.99 o
  -9  12  10        0.34       44.89     34.37 o
  -8  12  10      100.78      148.08     29.99 o
  -7  12  10        4.57       38.35     30.73 o
  -6  12  10        2.18       10.18     26.40 o
  -5  12  10       15.92       37.14     17.16 o
  -4  12  10       35.52       25.69     15.85 o
  -3  12  10       95.51       53.35     16.66 o
  -2  12  10        2.80      -11.74     28.85 o
  -1  12  10        1.06      -10.37     22.06 o
   0  12  10        0.01       28.24     21.24 o
   1  12  10       14.66       23.55     22.63 o
   2  12  10      517.75      701.88     44.85 o
  -7  13  10       10.86        6.51     52.04 o
  -6  13  10        3.98       50.61     35.64 o
  -5  13  10      198.05      226.73     36.77 o
  -4  13  10       92.69      114.39     40.73 o
  -3  13  10        0.01       -5.84     21.04 o
  -2  13  10      167.02      198.85     25.73 o
  -1  13  10       35.46        8.47     22.18 o
 -16   1  11       27.43       56.69     29.99 o
 -15   1  11      124.96      108.53     22.74 o
 -14   1  11      125.64      128.04     19.96 o
 -13   1  11        0.00        1.38     12.75 o
 -12   1  11       14.28       25.39     12.25 o
 -11   1  11       72.33       76.06     11.55 o
 -10   1  11       54.05       60.60      9.86 o
  -9   1  11     6057.06     5764.80    109.74 o
  -8   1  11     1894.22     1794.02     36.90 o
  -7   1  11      186.64      161.83     12.57 o
  -6   1  11        4.22        8.72     12.08 o
  -5   1  11      943.63      899.89     22.67 o
  -4   1  11      540.71      516.89     19.22 o
  -3   1  11     3146.76     2972.03     44.16 o
  -2   1  11       37.84       50.08      6.38 o
  -1   1  11       65.98       57.40      7.17 o
   0   1  11        0.64       -2.00      7.04 o
   1   1  11        0.00       -8.00      8.00 o
   2   1  11       69.00       69.34     12.25 o
   3   1  11       93.57       91.60     10.78 o
   4   1  11      107.95       92.54     10.66 o
   5   1  11        0.27        0.07      8.58 o
   6   1  11       59.10       68.95     11.48 o
   7   1  11       17.39       23.01     11.14 o
   8   1  11       59.40      112.69     15.44 o
 -16   2  11       19.10       19.16     48.82 o
 -15   2  11      132.57      143.77     24.01 o
 -14   2  11       38.33       19.62     22.36 o
 -13   2  11        8.14       16.08     15.77 o
 -12   2  11        1.78      -13.29     13.89 o
 -11   2  11      192.01      173.38     15.02 o
 -10   2  11        0.59       27.77      8.42 o
  -9   2  11      273.87      281.02     14.31 o
  -8   2  11       55.99       53.20      7.44 o
  -7   2  11      154.71      149.92      9.29 o
  -6   2  11     1443.57     1386.59     30.39 o
  -5   2  11      192.51      210.22     10.69 o
  -4   2  11      276.06      243.98     11.10 o
  -3   2  11        3.29       -2.29      5.94 o
  -2   2  11       78.15       82.06      7.38 o
  -1   2  11       54.91       55.41      7.55 o
   0   2  11       80.54       71.94      8.14 o
   1   2  11      239.30      244.11     12.54 o
   2   2  11      335.04      301.11     14.31 o
   3   2  11     1200.76     1060.12     25.75 o
   4   2  11      188.90      194.35     12.32 o
   5   2  11        2.38        4.77     10.00 o
   6   2  11       40.62       51.91     11.03 o
   7   2  11       69.54      120.81     14.62 o
   8   2  11        1.98       -0.38     14.41 o
 -16   3  11       12.82       10.29     35.17 o
 -15   3  11        8.25      -21.29     21.29 o
 -14   3  11        0.11       -8.30     18.94 o
 -13   3  11      138.54      126.57     19.78 o
 -12   3  11        1.64      -23.13     24.95 o
 -11   3  11      159.49      167.37     18.80 o
 -10   3  11       11.12        6.45      7.86 o
  -9   3  11       14.60       26.53      8.65 o
  -8   3  11        0.00        2.54      7.15 o
  -7   3  11       54.09       56.38      6.74 o
  -6   3  11      571.15      575.36     13.94 o
  -5   3  11        2.25        4.83      6.78 o
  -4   3  11      123.90      116.54      8.26 o
  -3   3  11      363.90      338.38     12.66 o
  -2   3  11        7.85        7.90      5.69 o
  -1   3  11      289.37      285.21     12.66 o
   0   3  11      885.82      839.50     18.69 o
   1   3  11      501.80      519.31     15.23 o
   2   3  11      466.22      476.45     16.69 o
   3   3  11        0.15       -7.65      8.38 o
   4   3  11       85.97       81.24     10.50 o
   5   3  11       16.79       21.08     12.87 o
   6   3  11       94.94       98.88     16.11 o
   7   3  11      263.56      386.06     19.00 o
 -16   4  11       69.16       60.88     57.70 o
 -15   4  11       18.57        7.03     59.96 o
 -14   4  11        8.14       15.30     19.57 o
 -13   4  11      321.84      309.62     25.51 o
 -12   4  11      360.56      413.61     31.09 o
 -11   4  11       55.94       42.57     14.69 o
 -10   4  11        2.56        0.75     13.51 o
  -9   4  11       36.13       14.33     13.08 o
  -8   4  11      209.01      229.36      9.95 o
  -7   4  11       89.37       85.90      7.39 o
  -6   4  11      114.58      112.34      7.48 o
  -5   4  11      276.61      268.04     12.32 o
  -4   4  11     1064.42     1007.22     18.29 o
  -3   4  11      461.99      437.42     12.93 o
  -2   4  11       66.41       72.27      7.89 o
  -1   4  11      105.55      113.57      8.27 o
   0   4  11        0.42       -5.50      6.44 o
   1   4  11     1805.22     1743.08     30.20 o
   2   4  11      201.50      204.70     12.63 o
   3   4  11       55.47       63.52     10.03 o
   4   4  11       52.86       44.52     10.15 o
   5   4  11       93.25       86.32     16.78 o
   6   4  11       24.19       32.20     12.70 o
   7   4  11        1.26       -9.11     14.26 o
 -15   5  11       35.02       37.97     35.11 o
 -14   5  11      128.09      128.26     35.37 o
 -13   5  11        0.00       27.76     18.63 o
 -12   5  11      185.57      178.97     33.12 o
 -11   5  11      526.73      542.66     27.94 o
 -10   5  11       25.56        5.75     13.44 o
  -9   5  11       41.48       41.29     10.54 o
  -8   5  11      389.29      387.37     18.08 o
  -7   5  11       55.22       61.42     10.38 o
  -6   5  11       20.33       20.97      8.27 o
  -5   5  11      377.27      378.12     21.00 o
  -4   5  11        0.58       10.53      5.65 o
  -3   5  11      147.74      160.60     12.43 o
  -2   5  11     1041.34     1004.37     22.53 o
  -1   5  11        1.11        0.38      6.62 o
   0   5  11       96.04      101.11      8.65 o
   1   5  11      237.18      247.45     14.38 o
   2   5  11       15.34        7.74      8.83 o
   3   5  11        2.53       -9.09      9.09 o
   4   5  11       76.54       96.69     12.53 o
   5   5  11       14.63       16.32     11.47 o
   6   5  11        0.12       -6.75     16.23 o
   7   5  11        1.14       12.85     19.97 o
 -15   6  11       32.64       32.86     34.15 o
 -14   6  11      160.15      268.70     81.46 o
 -13   6  11        5.32        6.47     27.92 o
 -12   6  11      190.11      187.68     26.64 o
 -11   6  11       71.40       60.69     12.24 o
 -10   6  11       34.50       45.47     11.79 o
  -9   6  11      156.63      145.78     15.89 o
  -8   6  11        0.00        7.15     13.06 o
  -7   6  11       48.05       60.11      9.98 o
  -6   6  11      122.13      107.72     11.60 o
  -5   6  11      275.50      231.92     12.17 o
  -4   6  11        0.31       -0.77     12.25 o
  -3   6  11       12.89        4.10      8.60 o
  -2   6  11        1.76       -6.38      8.20 o
  -1   6  11      122.03      124.70      9.92 o
   0   6  11     1587.46     1577.98     34.49 o
   1   6  11       19.67        7.48      8.17 o
   2   6  11        2.02       -8.55      9.69 o
   3   6  11        5.04      -10.71     10.71 o
   4   6  11       13.36       19.43     11.74 o
   5   6  11       59.04      104.61     42.29 o
   6   6  11       28.11       61.50     18.91 o
 -14   7  11       65.39      104.65     32.80 o
 -13   7  11      167.86      203.61     32.39 o
 -12   7  11       88.23       91.49     20.74 o
 -11   7  11       73.83       91.21     13.56 o
 -10   7  11       11.99        3.07     11.07 o
  -9   7  11       27.95       21.37     10.52 o
  -8   7  11       97.04      124.47     14.40 o
  -7   7  11       22.99       16.98     10.02 o
  -6   7  11        2.49        2.50     11.17 o
  -5   7  11        1.85       20.07     11.99 o
  -4   7  11        7.10       -8.16      8.16 o
  -3   7  11      143.87      142.49     12.25 o
  -2   7  11       63.12       79.65     11.53 o
  -1   7  11      537.71      541.67     17.77 o
   0   7  11       17.59       14.24     11.23 o
   1   7  11        7.83        5.47      9.02 o
   2   7  11       18.30       12.67     11.79 o
   3   7  11        0.02        2.74     13.06 o
   4   7  11       11.56       28.83     12.40 o
   5   7  11      241.90      324.58     38.64 o
   6   7  11       96.32      158.40     22.22 o
 -14   8  11        2.40        0.96     31.88 o
 -13   8  11       29.29       55.45     31.53 o
 -12   8  11       32.28       29.16     25.82 o
 -11   8  11      306.08      349.88     26.06 o
 -10   8  11        0.96       11.36     11.41 o
  -9   8  11       32.34       35.31     11.55 o
  -8   8  11       54.95       63.43     13.76 o
  -7   8  11      321.72      337.92     82.59 o
  -6   8  11       96.39       67.41     13.98 o
  -5   8  11       35.85       39.29     12.99 o
  -4   8  11       70.60       54.35     13.02 o
  -3   8  11      236.43      239.99     16.98 o
  -2   8  11       17.15        4.56     10.61 o
  -1   8  11        7.48        6.31     10.03 o
   0   8  11      452.62      491.31     18.84 o
   1   8  11        3.64        1.59      9.53 o
   2   8  11      347.91      380.82     19.28 o
   3   8  11        5.64        3.34     18.29 o
   4   8  11       59.34       89.15     25.55 o
   5   8  11       16.89       50.98     20.80 o
 -13   9  11       64.35        3.11     50.34 o
 -12   9  11        1.81       38.66     27.97 o
 -11   9  11      191.58      234.42     39.60 o
 -10   9  11      230.66      283.11     33.94 o
  -9   9  11       12.24        1.33     16.22 o
  -8   9  11      216.79      208.04     18.00 o
  -7   9  11      151.81      188.83     37.36 o
  -6   9  11       75.37       80.37     21.50 o
  -5   9  11      108.99      116.62     19.75 o
  -4   9  11       21.50        2.65     11.95 o
  -3   9  11      157.71      192.05     16.74 o
  -2   9  11      193.01      217.62     18.38 o
  -1   9  11        3.40        7.83     10.31 o
   0   9  11       33.09       36.85     11.00 o
   1   9  11       86.25       83.37     11.55 o
   2   9  11        1.04       10.98     16.65 o
   3   9  11       22.41       43.16     18.93 o
   4   9  11        0.73       -0.43     18.87 o
 -12  10  11        0.13       47.06     31.59 o
 -11  10  11       98.73      166.70     33.19 o
 -10  10  11      119.70      135.46     31.41 o
  -9  10  11      132.43       97.10     33.94 o
  -8  10  11       12.92       20.15     14.45 o
  -7  10  11      167.04      190.58     20.92 o
  -6  10  11        0.40       -1.79     13.01 o
  -5  10  11        1.06        9.40     23.81 o
  -4  10  11       26.50        5.88     16.05 o
  -3  10  11       22.29       19.83     24.41 o
  -2  10  11        1.03        5.73     14.54 o
  -1  10  11        0.63      -14.66     14.66 o
   0  10  11       47.63       46.14     13.35 o
   1  10  11       15.90       -4.79     16.77 o
   2  10  11        5.12       17.07     18.38 o
   3  10  11        9.99        7.13     21.78 o
 -10  11  11        1.14       66.22     33.82 o
  -9  11  11       30.53       50.17     75.23 o
  -8  11  11       77.96       90.38     30.79 o
  -7  11  11       94.56      117.01     32.24 o
  -6  11  11       10.85       18.10     15.70 o
  -5  11  11      152.56      166.69     30.84 o
  -4  11  11        0.94      -16.13     16.13 o
  -3  11  11       17.44       46.71     15.74 o
  -2  11  11        4.93       -8.40     15.08 o
  -1  11  11       48.49       52.04     18.21 o
   0  11  11      111.84      140.57     23.63 o
   1  11  11       49.66       37.94     24.89 o
   2  11  11        9.03       41.55     22.41 o
  -9  12  11        8.60       29.46     33.57 o
  -8  12  11        1.21       37.00     53.17 o
  -7  12  11       12.62       82.60     32.39 o
  -6  12  11        7.09       23.76     30.40 o
  -5  12  11        3.81       25.41     17.75 o
  -4  12  11      186.34      201.89     37.19 o
  -3  12  11       41.41       25.72     20.73 o
  -2  12  11        0.50       12.93     20.66 o
  -1  12  11        3.65       20.50     22.06 o
   0  12  11        9.43       17.79     23.44 o
 -16   0  12       13.79       92.77     44.12 o
 -15   0  12      198.40      251.16     46.39 o
 -14   0  12      133.08       88.24     37.33 o
 -13   0  12        0.19        8.10     19.57 o
 -12   0  12       15.18       30.55     29.41 o
 -11   0  12       17.58       61.60     17.36 o
 -10   0  12      615.20      553.73     30.93 o
  -9   0  12     2985.37     3008.83    170.27 o
  -8   0  12       36.44       42.17     26.59 o
  -7   0  12      187.46      178.36     19.23 o
  -6   0  12     1384.33     1267.23     41.23 o
  -5   0  12       35.22       28.63     11.58 o
  -4   0  12       43.73       41.95     14.15 o
  -3   0  12      687.79      651.13     22.84 o
  -2   0  12      284.89      277.36     17.14 o
  -1   0  12       72.95       48.25     10.34 o
   0   0  12      514.09      499.88     27.16 o
   1   0  12      434.53      386.72     49.78 o
   2   0  12        1.76      -15.84     26.02 o
   3   0  12       22.34       22.56     13.36 o
   4   0  12       14.63       17.44     13.22 o
   5   0  12        3.43        7.92     15.24 o
   6   0  12       11.17      -12.84     24.63 o
   7   0  12        6.51        2.00     19.82 o
 -16   1  12       44.93       18.61     29.99 o
 -15   1  12      156.48      163.29     38.47 o
 -14   1  12       29.28       85.65     20.11 o
 -13   1  12        7.10       45.68     17.64 o
 -12   1  12      333.25      329.34     21.36 o
 -11   1  12      465.42      426.56     21.62 o
 -10   1  12      150.97      136.78     12.31 o
  -9   1  12       97.33       97.35     11.26 o
  -8   1  12      144.68      125.05     11.38 o
  -7   1  12       13.03        7.22      8.45 o
  -6   1  12       97.83       86.59     10.05 o
  -5   1  12      126.47      141.52     10.04 o
  -4   1  12       53.93       49.61      7.13 o
  -3   1  12      294.39      281.17     11.86 o
  -2   1  12        3.34        1.66      6.35 o
  -1   1  12        5.35        4.79      6.65 o
   0   1  12        2.32        8.02      8.08 o
   1   1  12        2.55       18.72      9.79 o
   2   1  12      429.66      437.47     20.34 o
   3   1  12       63.50       58.84     10.44 o
   4   1  12       26.77       27.72     10.61 o
   5   1  12       29.29       40.12     15.85 o
   6   1  12        1.44       -7.67     11.00 o
   7   1  12       52.49      100.57     22.63 o
 -16   2  12      137.96      224.28     53.17 o
 -15   2  12       65.43       81.32     23.73 o
 -14   2  12        5.03        5.70     18.92 o
 -13   2  12       41.01       36.74     18.68 o
 -12   2  12      153.60      146.82     20.33 o
 -11   2  12        6.52       39.66     14.25 o
 -10   2  12        9.97       19.13     14.34 o
  -9   2  12       44.69       60.07     13.49 o
  -8   2  12      418.35      379.51     16.54 o
  -7   2  12        2.72       -6.03      7.98 o
  -6   2  12      348.96      322.42     14.08 o
  -5   2  12       73.35       68.08      8.46 o
  -4   2  12      140.95      127.52     11.35 o
  -3   2  12        6.12        7.24      6.52 o
  -2   2  12        0.06        3.76      6.65 o
  -1   2  12       74.17       75.35      9.46 o
   0   2  12       56.84       42.39      8.98 o
   1   2  12       87.83       97.50     10.92 o
   2   2  12      133.39      128.98     14.71 o
   3   2  12        3.94        7.50      9.56 o
   4   2  12        4.43        9.95     10.30 o
   5   2  12        1.20       -7.12     12.43 o
   6   2  12       42.15       65.62     13.91 o
 -16   3  12       14.61       -6.99     40.31 o
 -15   3  12      112.85      116.03     24.63 o
 -14   3  12       21.97       -7.50     26.57 o
 -13   3  12        5.47       51.61     21.77 o
 -12   3  12       34.59       51.50     17.76 o
 -11   3  12        5.40        5.36     18.33 o
 -10   3  12        0.01       -7.11     15.58 o
  -9   3  12      406.34      410.63     17.01 o
  -8   3  12      126.32      126.90     17.31 o
  -7   3  12        5.18       -7.96     10.28 o
  -6   3  12      548.76      580.30     17.42 o
  -5   3  12      682.64      681.01     18.38 o
  -4   3  12       77.93       87.71      9.13 o
  -3   3  12       91.60       77.24      8.25 o
  -2   3  12      233.38      236.24     12.76 o
  -1   3  12        3.37       10.20      6.83 o
   0   3  12      515.91      519.71     16.56 o
   1   3  12      568.46      603.50     19.39 o
   2   3  12        0.18        4.97      8.96 o
   3   3  12      105.09      108.63     13.71 o
   4   3  12       93.96      105.59     12.68 o
   5   3  12       28.87       49.90     12.43 o
   6   3  12       15.80       11.92     12.81 o
 -15   4  12        7.97       45.50     25.12 o
 -14   4  12        1.08       19.53     36.20 o
 -13   4  12       25.25       37.90     24.64 o
 -12   4  12        0.00       31.24     18.58 o
 -11   4  12       15.27        7.87     15.59 o
 -10   4  12        2.19        7.13     14.41 o
  -9   4  12      381.36      390.44     58.43 o
  -8   4  12       21.47       30.82     10.18 o
  -7   4  12      643.25      619.73     20.06 o
  -6   4  12      315.27      294.42     12.64 o
  -5   4  12      216.86      203.48     11.87 o
  -4   4  12       89.24       93.47     10.98 o
  -3   4  12       35.29       37.04      7.95 o
  -2   4  12       78.16       71.63      8.56 o
  -1   4  12      281.47      251.80     11.96 o
   0   4  12     1505.30     1492.27     30.25 o
   1   4  12     1134.15     1129.46     23.69 o
   2   4  12        1.69       -3.36      9.05 o
   3   4  12       10.66       15.17     12.51 o
   4   4  12       12.19       -2.08     10.43 o
   5   4  12       22.33       10.60     14.75 o
   6   4  12       80.94       84.32     15.84 o
 -15   5  12       25.57       62.79     45.82 o
 -14   5  12       80.89        7.98     27.02 o
 -13   5  12       77.58       90.29     22.08 o
 -12   5  12      144.43      121.22     32.04 o
 -11   5  12      362.22      368.72     42.11 o
 -10   5  12        2.08       14.80     11.94 o
  -9   5  12       56.32       79.78     12.89 o
  -8   5  12        1.40       32.62     11.18 o
  -7   5  12      477.45      433.17     32.66 o
  -6   5  12      132.30      108.44      7.53 o
  -5   5  12      214.93      196.76     13.34 o
  -4   5  12       98.65       87.43      8.69 o
  -3   5  12      169.77      178.87     10.93 o
  -2   5  12       21.52       28.02      7.59 o
  -1   5  12        4.85        4.44     12.90 o
   0   5  12      610.26      638.50     17.94 o
   1   5  12       20.14       26.23      8.36 o
   2   5  12       28.21       41.52     12.75 o
   3   5  12       80.79       95.08     12.32 o
   4   5  12        0.75        1.02     11.80 o
   5   5  12       13.60       43.49     13.67 o
   6   5  12       17.84       14.01     20.37 o
 -15   6  12       41.05       86.18     34.74 o
 -14   6  12        0.00      -11.59     31.08 o
 -13   6  12        5.05        5.40     19.67 o
 -12   6  12      358.44      371.29     23.51 o
 -11   6  12      282.79      288.29     33.64 o
 -10   6  12        7.10        3.59     11.73 o
  -9   6  12      252.67      259.99     19.68 o
  -8   6  12        0.17        2.17     10.83 o
  -7   6  12      282.25      279.42     17.60 o
  -6   6  12      152.86      132.40     12.04 o
  -5   6  12      505.80      511.67     27.36 o
  -4   6  12      400.14      392.60     17.66 o
  -3   6  12      796.29      774.18     26.29 o
  -2   6  12      454.76      416.48     18.95 o
  -1   6  12      149.80      141.99     11.51 o
   0   6  12       50.41       61.46      9.98 o
   1   6  12        3.12       -9.74      9.74 o
   2   6  12        0.06       -8.06     14.97 o
   3   6  12        0.88       13.05     12.19 o
   4   6  12        6.05       16.35     13.85 o
   5   6  12       53.35       19.36     27.97 o
 -14   7  12        2.76       -1.30     30.37 o
 -13   7  12       18.03       20.12     29.13 o
 -12   7  12       47.87       46.36     15.04 o
 -11   7  12       47.60       42.07     24.17 o
 -10   7  12       69.40       52.67     13.44 o
  -9   7  12        3.83       12.34     11.85 o
  -8   7  12       18.83        4.01     11.16 o
  -7   7  12        0.43       -6.99     10.65 o
  -6   7  12       97.80       91.81     16.53 o
  -5   7  12        0.55       -5.50     11.61 o
  -4   7  12        6.23        7.17     14.58 o
  -3   7  12        3.43      -10.86     10.86 o
  -2   7  12       12.84       33.76     10.37 o
  -1   7  12        0.06        4.88      9.22 o
   0   7  12      142.18      138.85     12.28 o
   1   7  12        5.77        4.53     10.24 o
   2   7  12       62.67       74.30     17.58 o
   3   7  12        3.59        3.46     12.86 o
   4   7  12       73.21      146.50     20.64 o
 -13   8  12       18.39       31.88     31.53 o
 -12   8  12        3.26      -28.67     28.67 o
 -11   8  12       10.70       57.64     18.83 o
 -10   8  12      119.11      119.44     15.54 o
  -9   8  12        2.52      -14.78     14.78 o
  -8   8  12       31.67       58.02     14.91 o
  -7   8  12        4.88       43.23     23.68 o
  -6   8  12       15.90       14.01     13.59 o
  -5   8  12       58.39       46.39     16.94 o
  -4   8  12       85.64      127.10     31.11 o
  -3   8  12       16.04       -0.18     13.40 o
  -2   8  12      237.55      244.08     18.61 o
  -1   8  12       47.68       62.85     12.28 o
   0   8  12        0.07        2.23     10.39 o
   1   8  12       63.65       71.54     11.60 o
   2   8  12       75.26      123.92     15.38 o
   3   8  12        0.03       15.11     18.67 o
   4   8  12       76.60      111.72     22.59 o
 -12   9  12      273.05      293.11     39.10 o
 -11   9  12        1.28       40.89     32.77 o
 -10   9  12       83.15      136.63     31.53 o
  -9   9  12       19.09      -11.66     14.85 o
  -8   9  12     1310.09     1343.95     94.42 o
  -7   9  12      135.14      127.46     17.87 o
  -6   9  12        2.26       -2.67     13.83 o
  -5   9  12       31.49        3.31     21.56 o
  -4   9  12        0.47       16.77     14.65 o
  -3   9  12        3.55       -4.94     14.57 o
  -2   9  12      667.49      690.44     29.42 o
  -1   9  12       99.02      105.22     14.45 o
   0   9  12      106.46      113.53     14.27 o
   1   9  12        8.66       11.68     13.85 o
   2   9  12       73.81       64.28     21.91 o
   3   9  12        1.40      -18.94     18.94 o
 -11  10  12       60.86       56.88     34.29 o
 -10  10  12      161.63      189.76     76.93 o
  -9  10  12        3.83       10.30     30.73 o
  -8  10  12      820.37      845.50     69.77 o
  -7  10  12      618.06      627.93     57.32 o
  -6  10  12      128.43      211.16     30.73 o
  -5  10  12        8.30       -4.59     29.08 o
  -4  10  12      143.70      172.85     26.46 o
  -3  10  12       21.71       42.93     16.67 o
  -2  10  12       70.77        4.45     17.79 o
  -1  10  12        0.13       26.88     13.24 o
   0  10  12        4.11        8.03     19.67 o
   1  10  12        5.26       30.38     21.72 o
  -9  11  12       70.99       69.20     85.42 o
  -8  11  12      465.36      539.77     74.67 o
  -7  11  12      155.12      140.70     33.94 o
  -6  11  12       12.74       27.85     40.16 o
  -5  11  12        0.01      -16.27     16.27 o
  -4  11  12        0.01       43.59     56.57 o
  -3  11  12        3.92       16.77     24.05 o
  -2  11  12        5.30       -4.93     17.51 o
  -1  11  12        1.84       -0.08     21.54 o
   0  11  12       87.63       71.51     21.75 o
  -6  12  12      155.23      197.66     37.57 o
  -5  12  12       20.26      -18.61     18.61 o
  -4  12  12        3.33       24.02     19.05 o
  -3  12  12        0.11       17.76     22.06 o
 -16   1  13        9.56       33.94     48.65 o
 -15   1  13        3.56        6.88     37.90 o
 -14   1  13       13.00       42.43     28.00 o
 -13   1  13        3.81        1.27     21.03 o
 -12   1  13      109.41      114.93     18.87 o
 -11   1  13       51.87       54.50     12.79 o
 -10   1  13       19.05      -14.70     14.70 o
  -9   1  13       64.05       67.93     12.53 o
  -8   1  13       27.69       39.88     10.23 o
  -7   1  13      222.31      231.42     14.70 o
  -6   1  13        5.66        8.09      7.79 o
  -5   1  13       14.50       18.48      8.51 o
  -4   1  13       12.06        6.38      7.76 o
  -3   1  13       29.14       28.22      7.58 o
  -2   1  13       22.65        4.60      7.45 o
  -1   1  13       10.83       14.37      9.34 o
   0   1  13        7.96       18.26     10.27 o
   1   1  13      174.31      175.45     19.49 o
   2   1  13       86.76       75.10     11.84 o
   3   1  13       22.62       15.68     10.93 o
   4   1  13       20.76       25.28     11.84 o
   5   1  13       48.35       47.60     13.59 o
 -15   2  13       11.87      -17.35     30.73 o
 -14   2  13       10.49       22.57     28.01 o
 -13   2  13       37.57       70.28     20.26 o
 -12   2  13        0.65       23.04     18.01 o
 -11   2  13       40.80       52.25     17.83 o
 -10   2  13       79.18       33.59     27.92 o
  -9   2  13       44.41       14.63     10.52 o
  -8   2  13        9.13        6.56     17.80 o
  -7   2  13        6.19        5.84     10.05 o
  -6   2  13        6.10       12.14      8.36 o
  -5   2  13       14.54       16.76      8.11 o
  -4   2  13      253.78      249.65     12.35 o
  -3   2  13       37.10       36.16      8.08 o
  -2   2  13        0.02       12.66      9.59 o
  -1   2  13        1.45        1.90      8.41 o
   0   2  13       88.62       68.15     11.00 o
   1   2  13        3.02       10.44     14.21 o
   2   2  13        6.73        7.30     10.80 o
   3   2  13       22.67       38.07     11.42 o
   4   2  13        0.33      -10.30     11.26 o
   5   2  13        0.21      -12.98     12.98 o
 -15   3  13       82.45       84.72     28.56 o
 -14   3  13        6.97       15.56     24.06 o
 -13   3  13       23.71       51.06     33.56 o
 -12   3  13        8.49       44.34     17.61 o
 -11   3  13       21.56       62.10     22.70 o
 -10   3  13        0.02       28.19     20.82 o
  -9   3  13      158.59      162.38     25.74 o
  -8   3  13      648.02      572.51     22.67 o
  -7   3  13       93.26       99.54      9.83 o
  -6   3  13      184.79      190.43     11.92 o
  -5   3  13      230.11      225.25     12.82 o
  -4   3  13       17.03       15.41     10.11 o
  -3   3  13       28.72       41.35      8.36 o
  -2   3  13       47.50       41.54      9.71 o
  -1   3  13        0.01       11.66     11.35 o
   0   3  13       64.04       63.16     11.91 o
   1   3  13       10.58       18.50     10.53 o
   2   3  13      151.79      186.08     14.26 o
   3   3  13       92.30      103.94     14.47 o
   4   3  13       39.94       68.24     13.07 o
   5   3  13      145.35      228.14     17.40 o
 -15   4  13       96.32      105.00     26.06 o
 -14   4  13      122.02      147.06     24.96 o
 -13   4  13       86.83       86.44     22.63 o
 -12   4  13        1.24        7.35     50.91 o
 -11   4  13       31.04       12.27     20.02 o
 -10   4  13       37.85       43.79     16.39 o
  -9   4  13       36.64       35.21     12.78 o
  -8   4  13       63.37       50.71     12.59 o
  -7   4  13       75.29       96.49     21.94 o
  -6   4  13      291.18      287.46     14.54 o
  -5   4  13        2.62       -0.89      7.55 o
  -4   4  13        6.46       16.79      7.77 o
  -3   4  13        2.07        2.33      8.01 o
  -2   4  13      115.13      114.63     10.66 o
  -1   4  13      211.60      205.78     11.80 o
   0   4  13       31.06       35.65     10.97 o
   1   4  13       24.96       -5.35     15.64 o
   2   4  13        2.90        8.18     10.72 o
   3   4  13        0.22        0.11     12.00 o
   4   4  13       16.07       16.37     13.64 o
   5   4  13       17.51       30.92     16.22 o
 -15   5  13      214.55      226.27     56.57 o
 -14   5  13        1.45       20.07     23.15 o
 -13   5  13       33.86       63.69     25.79 o
 -12   5  13       20.19       12.43     20.66 o
 -11   5  13       53.58       73.43     15.92 o
 -10   5  13       83.60       69.19     15.47 o
  -9   5  13       36.46       48.48     13.21 o
  -8   5  13      254.66      254.75     16.59 o
  -7   5  13      258.37      240.33     15.42 o
  -6   5  13       22.78       23.57     12.11 o
  -5   5  13       56.37       48.35      8.22 o
  -4   5  13      408.79      374.78     19.60 o
  -3   5  13      278.07      267.19     13.21 o
  -2   5  13      171.54      189.02     11.32 o
  -1   5  13       36.95       54.44     10.78 o
   0   5  13       45.33       49.44     14.85 o
   1   5  13        7.19       -4.10     12.08 o
   2   5  13        2.36        5.31     17.39 o
   3   5  13       17.15      -11.03     11.91 o
   4   5  13       21.20       21.20     14.37 o
 -14   6  13       25.70       75.80     36.00 o
 -13   6  13        0.68       12.04     17.92 o
 -12   6  13      150.65      125.96     27.31 o
 -11   6  13        2.07       28.01     15.16 o
 -10   6  13       12.22       29.34     14.16 o
  -9   6  13      160.77      125.31     20.25 o
  -8   6  13      291.05      293.24     21.56 o
  -7   6  13       30.52       20.74     13.55 o
  -6   6  13      107.83      117.93     13.98 o
  -5   6  13       13.86       15.43     19.95 o
  -4   6  13       38.93       31.68     12.72 o
  -3   6  13      933.39      949.68     63.62 o
  -2   6  13      157.91      162.14     18.32 o
  -1   6  13       56.42       55.40     13.65 o
   0   6  13       44.95       22.04     12.28 o
   1   6  13       64.85       70.64     13.52 o
   2   6  13        2.52      -12.70     16.00 o
   3   6  13       19.93       34.48     14.54 o
   4   6  13       27.91       37.09     21.88 o
 -13   7  13       14.74       58.36     36.20 o
 -12   7  13       24.95       31.65     40.16 o
 -11   7  13       27.78       54.05     22.12 o
 -10   7  13      104.88      114.50     14.92 o
  -9   7  13        0.40       16.23     12.68 o
  -8   7  13      227.43      227.84     17.12 o
  -7   7  13        2.75       -9.29     23.94 o
  -6   7  13       29.77       26.20     16.14 o
  -5   7  13       20.67       14.96     17.27 o
  -4   7  13        0.19       -2.74     14.20 o
  -3   7  13      220.06      219.37     21.04 o
  -2   7  13      877.12      834.29     24.48 o
  -1   7  13        1.04       -9.87      9.87 o
   0   7  13      101.28      115.55     13.59 o
   1   7  13        7.11      -12.55     12.55 o
   2   7  13        3.95        7.23     14.27 o
   3   7  13        1.05        9.65     16.01 o
 -12   8  13       47.41       22.91     54.87 o
 -11   8  13        2.70        1.84     32.66 o
 -10   8  13      188.33      204.75     21.23 o
  -9   8  13       64.15       55.25     29.11 o
  -8   8  13        1.33       -8.90     27.16 o
  -7   8  13       38.76       16.29     15.82 o
  -6   8  13      121.37       99.53     24.26 o
  -5   8  13      114.72      138.06     33.07 o
  -4   8  13       35.46       31.34     15.81 o
  -3   8  13        8.26       14.59     14.58 o
  -2   8  13       76.91       63.77     13.66 o
  -1   8  13       13.84       15.35     13.45 o
   0   8  13        1.19       -0.01     12.41 o
   1   8  13       38.56       27.27     12.98 o
   2   8  13       10.51       23.11     18.32 o
 -11   9  13       21.78       41.76     33.13 o
 -10   9  13       20.54       40.35     47.52 o
  -9   9  13      129.22      206.91     35.17 o
  -8   9  13      287.98      334.80     26.34 o
  -7   9  13       34.15       12.25     16.63 o
  -6   9  13       24.48        7.49     16.20 o
  -5   9  13       19.06       35.21     16.42 o
  -4   9  13        1.95      -12.77     15.35 o
  -3   9  13        6.29       15.64     16.45 o
  -2   9  13      135.72      127.40     16.04 o
  -1   9  13        3.51       -4.81     14.43 o
   0   9  13        0.00       -0.35     14.36 o
   1   9  13        4.06       20.03     22.26 o
 -10  10  13        5.40        9.33     39.60 o
  -9  10  13      127.49      213.32     36.77 o
  -8  10  13      306.75      306.34     30.99 o
  -7  10  13       78.40       65.67     18.72 o
  -6  10  13       79.70       57.84     23.50 o
  -5  10  13       16.67       48.69     22.68 o
  -4  10  13        6.29       13.73     16.94 o
  -3  10  13       30.24        2.37     17.88 o
  -2  10  13      206.52      185.93     27.38 o
  -1  10  13        3.32       -6.79     17.57 o
  -7  11  13       24.49       30.05     34.37 o
  -6  11  13      263.47      242.50     23.96 o
  -5  11  13       16.90       32.05     18.49 o
  -4  11  13        5.72      -12.69     24.06 o
  -3  11  13       73.97       64.95     19.88 o
 -15   0  14       12.87       29.41     45.25 o
 -14   0  14       39.66      -15.84     37.33 o
 -13   0  14       32.31      -18.10     36.20 o
 -12   0  14     2310.95     2044.34    101.82 o
 -11   0  14     4473.29     4181.63    239.84 o
 -10   0  14      158.44      118.59     28.85 o
  -9   0  14      110.30      117.30     28.28 o
  -8   0  14       21.81        7.43     28.28 o
  -7   0  14       30.65       16.40     14.95 o
  -6   0  14      337.75      293.68     19.78 o
  -5   0  14      996.82      938.53     44.91 o
  -4   0  14        6.92       10.72     12.19 o
  -3   0  14        0.75       -7.19     12.30 o
  -2   0  14       28.90       23.97     12.38 o
  -1   0  14      413.32      392.58     36.20 o
   0   0  14      139.20      128.53     22.63 o
   1   0  14        0.15       -8.02     18.48 o
   2   0  14       10.73       24.01     17.36 o
   3   0  14        3.86       37.66     16.95 o
   4   0  14       87.61       85.29     19.54 o
 -15   1  14       20.43      -16.12     70.14 o
 -14   1  14       32.04      -31.10     38.47 o
 -13   1  14       36.01       48.65     31.68 o
 -12   1  14       48.73       37.39     20.10 o
 -11   1  14       38.34       10.63     16.29 o
 -10   1  14      113.37      123.97     14.16 o
  -9   1  14       55.75       64.30     12.70 o
  -8   1  14        2.69       -6.70     10.89 o
  -7   1  14       13.17        6.44      9.41 o
  -6   1  14       83.68       86.57     14.20 o
  -5   1  14      203.02      194.95     11.71 o
  -4   1  14        8.32        0.52      8.32 o
  -3   1  14       12.46       -3.55      8.90 o
  -2   1  14       25.22       17.87      9.05 o
  -1   1  14       14.39       28.17     12.98 o
   0   1  14       13.56       27.33     16.33 o
   1   1  14      181.92      215.79     16.50 o
   2   1  14        6.34        1.04     14.49 o
   3   1  14        9.58       14.07     13.16 o
   4   1  14        0.10       20.77     17.68 o
 -15   2  14       18.98       92.50     62.22 o
 -14   2  14       34.52       44.98     29.08 o
 -13   2  14       92.71      139.11     23.73 o
 -12   2  14       42.20       27.72     18.87 o
 -11   2  14      170.62      139.38     20.46 o
 -10   2  14        1.65      -15.39     15.39 o
  -9   2  14       15.62       22.47     15.64 o
  -8   2  14        2.11       -4.64      9.47 o
  -7   2  14        0.91       -1.81      9.29 o
  -6   2  14      125.26      138.64     11.50 o
  -5   2  14      215.42      185.35     11.32 o
  -4   2  14       61.85       66.46      9.82 o
  -3   2  14       96.45       86.79     10.07 o
  -2   2  14       13.05       10.51     13.48 o
  -1   2  14      342.00      328.20     17.17 o
   0   2  14       39.72       77.66     12.45 o
   1   2  14      227.97      212.67     15.34 o
   2   2  14        4.24        9.70     12.61 o
   3   2  14        6.63       27.90     16.14 o
   4   2  14      166.79      208.42     17.17 o
 -15   3  14      136.13      156.05     51.48 o
 -14   3  14        0.28       29.10     24.17 o
 -13   3  14       43.01       65.21     40.17 o
 -12   3  14        0.23       34.88     34.18 o
 -11   3  14      197.79      179.09     21.67 o
 -10   3  14        0.34        4.95     17.50 o
  -9   3  14       11.28       -3.57     12.34 o
  -8   3  14       85.55       97.64     13.36 o
  -7   3  14      241.52      229.49     16.35 o
  -6   3  14       19.67       17.65     10.34 o
  -5   3  14       47.30       45.57     10.09 o
  -4   3  14        9.48       16.05      8.95 o
  -3   3  14       11.81       17.21     11.18 o
  -2   3  14      174.64      186.32     12.34 o
  -1   3  14      357.08      371.58     16.50 o
   0   3  14        2.38       10.65     12.12 o
   1   3  14       83.58       99.06     13.34 o
   2   3  14      108.05       81.92     15.00 o
   3   3  14        6.71       13.43     15.94 o
 -14   4  14       14.45       48.99     30.48 o
 -13   4  14       10.10       31.50     23.15 o
 -12   4  14        8.40       -5.50     20.05 o
 -11   4  14        5.19       34.05     17.64 o
 -10   4  14       21.43        2.21     15.64 o
  -9   4  14       66.49       46.16     16.49 o
  -8   4  14      147.64      142.54     14.57 o
  -7   4  14       93.43       99.12     14.59 o
  -6   4  14       71.17       74.21     14.01 o
  -5   4  14      180.21      209.60     16.66 o
  -4   4  14       35.89       36.60      8.51 o
  -3   4  14        0.00        9.67      9.36 o
  -2   4  14      372.73      382.68     16.77 o
  -1   4  14      104.39       97.91     11.03 o
   0   4  14        9.42        4.18     18.29 o
   1   4  14       16.28       41.87     12.56 o
   2   4  14        0.54        7.02     22.04 o
   3   4  14        2.00       36.27     13.87 o
 -14   5  14      266.25      260.90     28.64 o
 -13   5  14        0.85        6.32     18.30 o
 -12   5  14       30.78       56.91     19.50 o
 -11   5  14       37.86       71.42     16.16 o
 -10   5  14      177.98      216.71     29.72 o
  -9   5  14      295.07      260.41     18.81 o
  -8   5  14      231.23      202.39     17.35 o
  -7   5  14        0.43       12.11     11.95 o
  -6   5  14       35.44        9.57     12.17 o
  -5   5  14       56.74       24.08     23.39 o
  -4   5  14      176.03      193.77     13.72 o
  -3   5  14      211.85      206.07     12.82 o
  -2   5  14       36.85       33.99     10.04 o
  -1   5  14       55.92       49.78     11.00 o
   0   5  14       14.61       20.51     12.61 o
   1   5  14        0.02       -1.33     12.70 o
   2   5  14       73.73       74.73     14.72 o
   3   5  14        0.94        4.66     14.93 o
 -13   6  14      168.80      201.42     26.63 o
 -12   6  14        2.41       26.54     17.35 o
 -11   6  14        1.10       17.20     15.97 o
 -10   6  14       83.43       64.09     15.73 o
  -9   6  14       85.61       83.93     18.23 o
  -8   6  14        5.09       -4.37     13.76 o
  -7   6  14        4.53       15.12     13.00 o
  -6   6  14        9.35       24.27     14.11 o
  -5   6  14      137.93      105.32     16.81 o
  -4   6  14        4.87        7.55     13.59 o
  -3   6  14     1870.22     1978.71     44.74 o
  -2   6  14       41.67       60.72     15.35 o
  -1   6  14      130.74      163.81     14.01 o
   0   6  14       71.18       78.74     22.86 o
   1   6  14       50.61       41.49     15.08 o
   2   6  14       14.83       41.02     15.25 o
 -12   7  14       57.05       76.03     18.27 o
 -11   7  14        9.39       10.37     16.77 o
 -10   7  14        0.20       20.35     15.19 o
  -9   7  14       41.43        7.22     14.48 o
  -8   7  14        3.10      -15.29     21.22 o
  -7   7  14       17.51       14.47     30.45 o
  -6   7  14        2.12       -2.36     14.91 o
  -5   7  14        0.69      -15.93     15.93 o
  -4   7  14      305.78      354.65     24.12 o
  -3   7  14      372.48      370.62     29.88 o
  -2   7  14      225.85      212.68     17.12 o
  -1   7  14        2.75      -13.44     13.44 o
   0   7  14        0.22      -16.29     25.64 o
   1   7  14       11.95        6.09     21.72 o
 -11   8  14       53.64       84.97     17.58 o
 -10   8  14        1.08       39.15     27.04 o
  -9   8  14       63.96       97.29     18.92 o
  -8   8  14        0.27      -16.94     16.94 o
  -7   8  14      151.39      119.47     26.29 o
  -6   8  14      204.00      248.12     37.42 o
  -5   8  14       21.18        4.78     16.94 o
  -4   8  14        0.04        6.49     15.94 o
  -3   8  14        5.16       -9.58     15.68 o
  -2   8  14        0.57       -7.18     14.01 o
  -1   8  14       21.51        2.07     15.63 o
   0   8  14        8.20        3.09     15.05 o
 -10   9  14        1.85       31.03     37.50 o
  -9   9  14        0.00      -15.68     36.84 o
  -8   9  14        0.82       -2.63     22.26 o
  -7   9  14        1.64      -18.81     18.81 o
  -6   9  14       17.95       18.35     28.74 o
  -5   9  14       34.71       31.55     17.62 o
  -4   9  14       43.03       41.66     17.68 o
  -3   9  14       15.30       27.09     15.75 o
  -2   9  14      105.38      130.29     17.14 o
  -1   9  14       60.07       59.58     16.04 o
  -7  10  14       23.98        9.97     25.02 o
  -6  10  14       11.06       23.63     19.15 o
  -5  10  14        8.07       44.60     25.18 o
  -4  10  14        5.18      -16.20     16.20 o
 -14   1  15       10.71       16.94     44.12 o
 -13   1  15      126.93       80.86    100.69 o
 -12   1  15     1740.79     1828.16     82.02 o
 -11   1  15      558.74      547.63     63.98 o
 -10   1  15      171.05      143.03     21.71 o
  -9   1  15      170.90      194.89     18.14 o
  -8   1  15      157.61      182.97     13.85 o
  -7   1  15      105.98      116.66     15.06 o
  -6   1  15      570.93      534.26     19.49 o
  -5   1  15       68.02       56.13     10.51 o
  -4   1  15       26.04       20.17      9.89 o
  -3   1  15       16.16        2.15     11.32 o
  -2   1  15       85.73       96.80     13.54 o
  -1   1  15       18.42       24.21     13.36 o
   0   1  15      163.08      198.81     17.21 o
   1   1  15       32.66       44.46     13.74 o
   2   1  15        0.48       -3.10     13.06 o
 -14   2  15       45.97       80.09     33.13 o
 -13   2  15       28.42       17.76     31.11 o
 -12   2  15      183.03      159.28     35.68 o
 -11   2  15        4.86      -17.60     40.38 o
 -10   2  15        0.06      -17.07     18.11 o
  -9   2  15      121.69       97.56     15.08 o
  -8   2  15       44.45       44.75     13.75 o
  -7   2  15        6.23        4.70     10.91 o
  -6   2  15       42.02       30.55     10.47 o
  -5   2  15        4.35        9.82      9.81 o
  -4   2  15        0.00       13.11     12.75 o
  -3   2  15        0.87      -11.91     13.83 o
  -2   2  15      323.98      376.70     19.31 o
  -1   2  15       16.12       22.02     11.68 o
   0   2  15      297.27      304.35     18.67 o
   1   2  15      148.17      181.29     16.41 o
   2   2  15       10.25       25.28     14.48 o
 -14   3  15        1.33        8.67     32.04 o
 -13   3  15       86.40      111.17     32.60 o
 -12   3  15        0.77        6.16     21.22 o
 -11   3  15       91.80       15.17     74.10 o
 -10   3  15      183.80      211.14     19.04 o
  -9   3  15       94.73      110.29     16.51 o
  -8   3  15       40.78       36.81     14.54 o
  -7   3  15      349.53      383.76     23.68 o
  -6   3  15       97.19       89.15     14.31 o
  -5   3  15       12.90       25.09     10.01 o
  -4   3  15       91.48      120.42     11.85 o
  -3   3  15      139.21      135.17     15.76 o
  -2   3  15      660.20      691.12     28.23 o
  -1   3  15      112.41       95.20     12.16 o
   0   3  15       54.25       68.51     13.17 o
   1   3  15       26.49       53.60     23.57 o
   2   3  15       11.59       36.24     15.28 o
 -13   4  15        1.12       88.24     31.20 o
 -12   4  15        1.35       -1.34     17.11 o
 -11   4  15       35.91       14.44     22.70 o
 -10   4  15       74.81       65.60     16.85 o
  -9   4  15      176.99      156.35     17.57 o
  -8   4  15      108.43       76.33     16.05 o
  -7   4  15      125.65      150.84     19.60 o
  -6   4  15       35.49       47.47     16.33 o
  -5   4  15       23.60       21.30     11.81 o
  -4   4  15       11.31       11.80      9.95 o
  -3   4  15      193.89      216.42     14.12 o
  -2   4  15     1011.46      985.53     25.13 o
  -1   4  15       60.55       21.47     12.19 o
   0   4  15       64.60       62.92     13.64 o
   1   4  15       13.29       20.29     14.23 o
 -13   5  15       33.40       78.40     26.45 o
 -12   5  15      176.39      205.33     21.10 o
 -11   5  15       87.51       96.75     18.08 o
 -10   5  15       81.76       92.35     21.88 o
  -9   5  15        2.28      -19.60     19.60 o
  -8   5  15      345.32      323.17     20.85 o
  -7   5  15       36.41       40.93     15.35 o
  -6   5  15       25.58       21.39     13.14 o
  -5   5  15      107.55      109.64     17.90 o
  -4   5  15      306.13      365.38     21.92 o
  -3   5  15        2.47       29.36     14.12 o
  -2   5  15      204.04      201.77     14.13 o
  -1   5  15       17.92       42.10     13.38 o
   0   5  15       33.14       37.86     13.41 o
   1   5  15      317.80      417.34     22.98 o
 -12   6  15       56.59      125.86     28.09 o
 -11   6  15       22.16       -6.82     17.67 o
 -10   6  15        0.66      -14.33     16.58 o
  -9   6  15      173.88      162.05     18.79 o
  -8   6  15       17.49       10.20     20.90 o
  -7   6  15       32.06       46.66     15.47 o
  -6   6  15       17.91       -3.25     18.43 o
  -5   6  15       45.52       23.37     15.96 o
  -4   6  15       10.99       14.62     14.74 o
  -3   6  15      740.18      750.38     40.66 o
  -2   6  15        0.04      -10.13     14.83 o
  -1   6  15        0.35      -14.59     14.59 o
   0   6  15        7.00       12.14     14.16 o
 -11   7  15       10.24       16.75     28.80 o
 -10   7  15      103.12       93.41     18.81 o
  -9   7  15       17.34      -26.31     26.70 o
  -8   7  15       84.57      106.48     35.50 o
  -7   7  15       48.22       70.67     18.21 o
  -6   7  15       65.73       66.10     19.20 o
  -5   7  15        0.49       15.18     17.88 o
  -4   7  15      190.94      219.95     19.49 o
  -3   7  15       58.11       60.35     16.24 o
  -2   7  15       18.58       -0.22     17.80 o
  -1   7  15       64.41       79.21     17.26 o
 -10   8  15        3.52       10.26     24.72 o
  -9   8  15        0.07      -26.96     32.04 o
  -8   8  15       56.58       34.68     24.36 o
  -7   8  15      110.02      155.23     36.74 o
  -6   8  15      174.18      173.55     22.62 o
  -5   8  15       25.37       36.99     26.75 o
  -4   8  15      156.16      178.21     19.24 o
  -3   8  15       14.48        6.38     15.58 o
  -2   8  15       14.23       42.67     17.16 o
  -6   9  15       10.84       25.08     25.46 o
 -13   0  16      184.24      224.01     53.17 o
 -12   0  16      456.91      402.76     53.17 o
 -11   0  16        0.16      -22.63     35.07 o
 -10   0  16       84.17       79.19     38.47 o
  -9   0  16      188.36      224.71     27.16 o
  -8   0  16       31.75        7.37     16.88 o
  -7   0  16        2.37       14.62     15.91 o
  -6   0  16       92.74       87.71     17.73 o
  -5   0  16       97.84       86.88     17.19 o
  -4   0  16       17.58       -0.76     15.57 o
  -3   0  16        5.38        2.35     16.51 o
  -2   0  16      214.20      164.69     23.84 o
  -1   0  16       90.05      134.87     24.00 o
   0   0  16        5.03       74.71     40.73 o
 -13   1  16      291.38      300.79     40.25 o
 -12   1  16       17.69       47.42     27.97 o
 -11   1  16      357.52      417.04     38.79 o
 -10   1  16      168.20      200.59     31.55 o
  -9   1  16        8.77      -15.91     15.91 o
  -8   1  16        3.72       14.48     14.17 o
  -7   1  16        1.12        1.75     10.93 o
  -6   1  16       13.42       25.69     15.68 o
  -5   1  16       60.99       76.12     12.15 o
  -4   1  16        5.09       13.35     11.57 o
  -3   1  16        3.60       13.30     11.72 o
  -2   1  16        3.74       10.09     12.53 o
  -1   1  16      122.66      149.35     21.23 o
   0   1  16      134.22      141.14     15.64 o
 -13   2  16       32.97       20.32     83.15 o
 -12   2  16       21.19       60.47     28.19 o
 -11   2  16      209.45      225.26     42.99 o
 -10   2  16       23.96       -6.41     15.98 o
  -9   2  16       42.18       46.40     16.78 o
  -8   2  16        0.08       10.56     18.20 o
  -7   2  16        9.75       18.85     12.99 o
  -6   2  16        0.73       12.58     11.90 o
  -5   2  16       48.87       47.09     12.80 o
  -4   2  16      102.26      113.47     12.85 o
  -3   2  16      199.86      223.63     17.27 o
  -2   2  16        7.92       12.06     13.67 o
  -1   2  16       37.75       81.23     15.25 o
   0   2  16        0.00      -13.50     13.50 o
 -13   3  16       13.09      -31.73     31.73 o
 -12   3  16      111.91      154.78     29.72 o
 -11   3  16        5.21        1.04     20.44 o
 -10   3  16       17.04       31.21     18.26 o
  -9   3  16      225.53      238.97     22.86 o
  -8   3  16      183.40      183.34     19.17 o
  -7   3  16        1.83       -6.63     14.03 o
  -6   3  16       45.16       56.19     13.14 o
  -5   3  16       41.49       47.74     13.68 o
  -4   3  16        7.07       12.25     12.92 o
  -3   3  16      113.79      121.00     13.94 o
  -2   3  16      333.91      346.84     17.72 o
  -1   3  16        3.21        3.90     12.34 o
   0   3  16       52.21       56.65     15.52 o
 -12   4  16       86.10       64.87     30.21 o
 -11   4  16        2.12        7.55     19.08 o
 -10   4  16       34.89       34.97     16.24 o
  -9   4  16       80.04       55.78     17.72 o
  -8   4  16       52.96       26.40     15.38 o
  -7   4  16       42.00       65.88     17.07 o
  -6   4  16        1.08       12.92     13.29 o
  -5   4  16        4.72       26.69     20.38 o
  -4   4  16       69.64      105.46     17.12 o
  -3   4  16      350.43      320.82     21.48 o
  -2   4  16      636.67      655.68     24.20 o
  -1   4  16        1.06       -9.13     12.82 o
 -11   5  16        0.71        6.25     24.17 o
 -10   5  16       21.49        2.77     17.77 o
  -9   5  16      149.48      140.32     25.65 o
  -8   5  16       44.11       17.73     15.46 o
  -7   5  16       27.65       25.30     19.92 o
  -6   5  16       63.84       44.76     19.59 o
  -5   5  16        0.19       22.53     18.62 o
  -4   5  16        7.09      -17.96     17.96 o
  -3   5  16      241.94      227.65     20.98 o
  -2   5  16       30.77       39.98     16.31 o
  -1   5  16       25.93       32.02     20.41 o
 -10   6  16        0.64       -5.17     21.39 o
  -9   6  16       41.46       22.05     22.21 o
  -8   6  16      128.21      116.21     17.47 o
  -7   6  16      144.12      129.28     21.89 o
  -6   6  16       65.27       71.23     20.27 o
  -5   6  16       15.31        9.27     16.51 o
  -4   6  16        4.56       35.27     16.79 o
  -3   6  16        0.20      -12.70     16.45 o
  -2   6  16       23.24       54.30     38.47 o
  -8   7  16        0.42       11.94     48.41 o
  -7   7  16        5.21      -19.06     23.24 o
  -6   7  16        5.97       15.90     21.78 o
  -5   7  16       51.01       44.32     31.90 o
  -4   7  16       38.29       47.92     22.53 o
 -11   1  17       93.93       97.88     61.66 o
 -10   1  17       53.04       90.72     24.51 o
  -9   1  17       13.19       20.24     21.77 o
  -8   1  17       80.39       90.40     16.82 o
  -7   1  17        0.07        4.59     15.45 o
  -6   1  17        2.71       -8.27     13.75 o
  -5   1  17       32.04       20.05     13.11 o
  -4   1  17        0.21        1.24     19.89 o
  -3   1  17       46.44       43.72     15.23 o
  -2   1  17       26.85       13.78     21.72 o
 -11   2  17       35.18       42.44     27.06 o
 -10   2  17       21.17       50.81     18.87 o
  -9   2  17        0.20       -5.77     17.88 o
  -8   2  17        1.01       20.51     21.28 o
  -7   2  17       82.85       91.62     19.57 o
  -6   2  17        0.80       -5.06     15.10 o
  -5   2  17        5.42       24.28     14.94 o
  -4   2  17       53.55       63.76     15.09 o
  -3   2  17        8.85        6.52     15.02 o
  -2   2  17        1.25       14.20     15.35 o
 -11   3  17      147.03      163.76     26.79 o
 -10   3  17       80.84       88.97     20.23 o
  -9   3  17      141.28      156.54     21.04 o
  -8   3  17       45.47       23.09     17.90 o
  -7   3  17       13.48        6.75     14.60 o
  -6   3  17       38.21       61.51     18.79 o
  -5   3  17        9.43       -3.02     23.12 o
  -4   3  17       46.41       70.43     17.69 o
  -3   3  17        1.03       -6.86     23.51 o
 -10   4  17       33.52       15.62     27.76 o
  -9   4  17       18.20        7.23     24.00 o
  -8   4  17       26.08       40.84     22.37 o
  -7   4  17        0.68       -1.75     17.26 o
  -6   4  17       97.64      127.47     17.52 o
  -5   4  17       12.99       21.06     17.83 o
  -4   4  17       48.55       30.11     17.15 o
  -8   5  17        2.94       -3.07     19.76 o
  -7   5  17        6.84       -1.76     22.78 o
  -6   5  17      185.47      179.34     33.64 o
  -5   5  17      130.23      114.10     23.77 o
  -8   0  18      605.49      632.42     65.62 o
  -7   0  18        0.66       15.84     41.86 o
 
